# Supplementary material for: Dataset on cigarette smokers in six South African townships
Source: Data Brief. 2020 Sep 2;32:106260. doi: 10.1016/j.dib.2020.106260 (PMC7490728; doi:10.1016/j.dib.2020.106260)
Supplement: Supplementary file 1 [file mmc1.xls]

## Sheet: Sheet1
Indicates either round 1 or round 2	Gender of household head	Household head smoker (round 2 only)	Household head age (round 2 only)	Does anyone in this HH use other tobacco products?	Which types of tobacco are used in the HH	Snuff used in household	Chewing tobacco used in household	Roll your own used in household	E-cigarettes used in household	Waterpipe used in household	Cigars used in household	Pipe tobacco used in household	Number of people in the household	Number of adults in the household (18 and over)	gender	population group	nationality	nationality other	age	highest level of education completed	Employment status	employment status other	Payment interval	Respondent uses cigarettes daily or less than daily (round 1 only)	Respondent uses cigarettes (round 2 only)	Respondent uses roll your own (round 2 only)	Respondent uses cigars (round 2 only)	Respondent uses pipe tobacco (round 2 only)	Respondent uses snuff (round 2 only)	Respondent uses chewing tobacco (round 2 only)	Respondent uses e-cigarettes (round 2 only)	Respondent uses waterpipe (round 2 only)	Daily cigarette consumption (daily smokers only)	Daily use of roll your own by respondent	Daily use of cigars by respondent	Daily use of pipe tobacco by respondent	Daily use of snuff by respondent	Daily use of chewing tobacco by respondent	Daily use of e-cigarettes by respondent	Daily use of waterpipe by respondent	Weekly cigarette consumption (less than daily smokers only)	Weekly use of roll your own by respondent	Weekly use of cigars by respondent	Weekly use of pipe tobacco by respondent	Weekly use of snuff by respondent	Weekly use of chewing tobacco by respondent	Weekly use of e-cigarettes by respondent	Weekly use of waterpipe by respondent	Age started smoking (round 2 only)
round	hhgender	hhsmoker_r2	hhage_r2	hhtobacco	hhtobtype	hh_snuff	hh_chewing_tobacco	hh_ryo	hh_ecig	hh_wpipe	hh_cigars	hh_pipe	hhsize	hhadults	gender	race	nationality	nationalityother	age	educ	employ	employother	paid	use_cigarettes_r1	use_cigarettes_r2	use_rolled_r2	use_cigars_r2	use_pipes_r2	use_snuff_r2	use_chew_r2	use_ecigarettes_r2	use_water_r2	freq_daily_cigarettes	freq_daily_rolled	freq_daily_cigars	freq_daily_pipes	freq_daily_snuff	freq_daily_chew	freq_daily_ecigarettes	freq_daily_water	freq_weekly_cigarettes	freq_weekly_rolled	freq_weekly_cigars	freq_weekly_pipes	freq_weekly_snuff	freq_weekly_chew	freq_weekly_ecigarettes	freq_weekly_water	start_age_r2
1	2. Female			0. No									8	3	2. Female	2. Mixed Race	1. South African		60	5. Secondary school completed (Grade 12)	6. Retired		3. Monthly	1. Daily									10	0	0	0	0	0	0	0
1	2. Female			0. No									3	3	2. Female	2. Mixed Race	1. South African		38	4. Some secondary school completed	7. Unemployed, able to work		1. Daily	1. Daily									5	0	0	0	0	0	0	0
1	2. Female			0. No									3	3	2. Female	2. Mixed Race	1. South African		19	5. Secondary school completed (Grade 12)	4. Student		4. It Varies	0. Less than Daily																	2	0	0	0	0	0	0	0
1	2. Female			1. Yes	1	1							2	1	2. Female	2. Mixed Race	1. South African		46	5. Secondary school completed (Grade 12)	3. Self-employed		3. Monthly	1. Daily									10	0	0	0	1	0	0	0
1	1. Male			0. No									2	2	1. Male	2. Mixed Race	1. South African		34	4. Some secondary school completed	3. Self-employed		4. It Varies	1. Daily									8	0	0	0	0	0	8	0
1	1. Male			0. No									1	1	1. Male	2. Mixed Race	1. South African		44	3. Primary school completed (Grade 7)	3. Self-employed		4. It Varies	1. Daily									20	0	0	0	0	0	0	0
1	2. Female			1. Yes	4				1				4	3	2. Female	2. Mixed Race	1. South African		39	4. Some secondary school completed	6. Retired		3. Monthly	1. Daily									20	0	0	0	0	0	20	0
1	2. Female			0. No									1	1	1. Male	1. African	1. South African		22	5. Secondary school completed (Grade 12)	3. Self-employed		4. It Varies	1. Daily									3	0	0	0	0	0	0	0
1	1. Male			0. No									4	4	1. Male	2. Mixed Race	1. South African		28	4. Some secondary school completed	2. Non-government employee/private company		3. Monthly	1. Daily									12	0	0	0	0	0	0	0
1	2. Female			0. No									4	3	2. Female	2. Mixed Race	1. South African		23	5. Secondary school completed (Grade 12)	4. Student			1. Daily									4	0	0	0	0	0	0	0
1	2. Female			0. No									2	2	1. Male	2. Mixed Race	1. South African		21	4. Some secondary school completed	7. Unemployed, able to work		4. It Varies	1. Daily									12	0	0	0	0	0	0	0
1	1. Male			0. No									2	2	1. Male	2. Mixed Race	1. South African		23	4. Some secondary school completed	4. Student		4. It Varies	1. Daily									8	0	0	0	0	0	0	0
1	1. Male			0. No									3	3	1. Male	2. Mixed Race	1. South African		31	5. Secondary school completed (Grade 12)	4. Student		4. It Varies	1. Daily									7	0	0	0	0	0	0	0
1	1. Male			0. No									1	1	1. Male	1. African	1. South African		31	5. Secondary school completed (Grade 12)	7. Unemployed, able to work		4. It Varies	1. Daily									12	0	0	0	0	0	0	0
1	2. Female			0. No									5	5	1. Male	2. Mixed Race	1. South African		27	5. Secondary school completed (Grade 12)	4. Student			1. Daily									4	0	0	0	0	0	0	0
1	1. Male			0. No									2	2	1. Male	2. Mixed Race	1. South African		56	3. Primary school completed (Grade 7)	3. Self-employed		4. It Varies	1. Daily									5	0	0	0	0	0	0	0
1	2. Female			1. Yes	5					1			3	2	1. Male	2. Mixed Race	1. South African		18	4. Some secondary school completed	4. Student			1. Daily									4	0	0	0	0	0	0	0
1	1. Male			0. No									1	1	1. Male	2. Mixed Race	1. South African		50	4. Some secondary school completed	7. Unemployed, able to work		1. Daily	1. Daily									10	0	0	0	0	0	0	0
1	2. Female			0. No									2	2	2. Female	2. Mixed Race	1. South African		74	4. Some secondary school completed	6. Retired		3. Monthly	1. Daily									60	0	0	0	0	0	0	0
1	1. Male			1. Yes	1	1							6	5	2. Female	2. Mixed Race	1. South African		45	4. Some secondary school completed	7. Unemployed, able to work			1. Daily									20	0	0	0	0	0	0	0
1	2. Female			0. No									4	3	1. Male	2. Mixed Race	1. South African		20	5. Secondary school completed (Grade 12)	7. Unemployed, able to work			1. Daily									20	0	0	0	0	0	0	0
1	1. Male			0. No									2	2	1. Male	2. Mixed Race	1. South African		21	5. Secondary school completed (Grade 12)	4. Student		4. It Varies	1. Daily									4	0	0	0	0	0	0	0
1	1. Male			1. Yes	4				1				3	1	1. Male	2. Mixed Race	1. South African		35	4. Some secondary school completed	2. Non-government employee/private company		3. Monthly	1. Daily									20	0	0	0	0	0	20	0
1	2. Female			1. Yes	1 5	1				1			4	3	1. Male	2. Mixed Race	1. South African		30	4. Some secondary school completed	7. Unemployed, able to work			1. Daily									8	0	0	0	0	0	0	0
1	2. Female			0. No									3	2	2. Female	2. Mixed Race	1. South African		41	5. Secondary school completed (Grade 12)	7. Unemployed, able to work			1. Daily									6	0	0	0	0	0	0	0
1	2. Female			0. No									6	6	2. Female	2. Mixed Race	1. South African		27	4. Some secondary school completed	7. Unemployed, able to work		4. It Varies	1. Daily									10	0	0	0	0	0	0	0
1	1. Male			0. No									1	1	1. Male	2. Mixed Race	1. South African		26	5. Secondary school completed (Grade 12)	7. Unemployed, able to work		4. It Varies	1. Daily									6	0	0	0	0	0	0	0
1	1. Male			1. Yes	1	1							2	1	1. Male	2. Mixed Race	1. South African		31	5. Secondary school completed (Grade 12)	7. Unemployed, able to work		3. Monthly	1. Daily									20	0	0	0	0	0	0	0
1	2. Female			0. No									5	2	2. Female	2. Mixed Race	1. South African		60	5. Secondary school completed (Grade 12)	6. Retired		3. Monthly	1. Daily									14	0	0	0	0	0	0	0
1	2. Female			1. Yes	5					1			4	3	2. Female	2. Mixed Race	1. South African		41	4. Some secondary school completed	7. Unemployed, able to work			1. Daily									8	0	0	0	0	0	0	0
1	1. Male			0. No									2	2	2. Female	2. Mixed Race	1. South African		45	4. Some secondary school completed	5. Homemaker		4. It Varies	1. Daily									8	0	0	0	0	0	0	0
1	2. Female			1. Yes	4				1				3	2	2. Female	2. Mixed Race	1. South African		33	4. Some secondary school completed	6. Retired		2. Weekly	1. Daily									20	0	0	0	0	0	20	0
1	1. Male			0. No									1	1	1. Male	2. Mixed Race	1. South African		20	4. Some secondary school completed	7. Unemployed, able to work			1. Daily									20	0	0	0	0	0	0	0
1	1. Male			0. No									1	1	1. Male	2. Mixed Race	1. South African		29	5. Secondary school completed (Grade 12)	3. Self-employed		4. It Varies	1. Daily									7	0	0	0	0	0	0	0
1	1. Male			0. No									1	1	1. Male	2. Mixed Race	1. South African		18	5. Secondary school completed (Grade 12)	7. Unemployed, able to work		4. It Varies	1. Daily									2	0	0	0	0	0	0	0
1	1. Male			0. No									2	2	1. Male	2. Mixed Race	1. South African		24	5. Secondary school completed (Grade 12)	7. Unemployed, able to work		4. It Varies	1. Daily									4	0	0	0	0	0	0	0
1	2. Female			1. Yes	1 4 5	1			1	1			5	3	2. Female	2. Mixed Race	1. South African		30	6. College/University completed	1. Government employee		3. Monthly	1. Daily									10	0	0	0	0	0	0	1
1	1. Male			0. No									4	3	1. Male	2. Mixed Race	1. South African		39	4. Some secondary school completed	7. Unemployed, able to work			1. Daily									8	0	0	0	0	0	0	0
1	2. Female			0. No									2	2	2. Female	2. Mixed Race	1. South African		22	3. Primary school completed (Grade 7)	7. Unemployed, able to work		4. It Varies	1. Daily									3	0	0	0	0	0	0	1
1	1. Male			0. No									1	1	1. Male	2. Mixed Race	1. South African		26	5. Secondary school completed (Grade 12)	7. Unemployed, able to work		4. It Varies	1. Daily									4	0	0	0	0	0	0	1
1	2. Female			0. No									5	1	2. Female	2. Mixed Race	1. South African		62	3. Primary school completed (Grade 7)	6. Retired		3. Monthly	0. Less than Daily																	5	0	0	0	0	0	0	0
1	1. Male			1. Yes	4				1				3	1	1. Male	2. Mixed Race	1. South African		33	4. Some secondary school completed	6. Retired		2. Weekly	1. Daily									20	0	0	0	0	0	20	0
1	1. Male			0. No									1	1	2. Female	2. Mixed Race	1. South African		38	5. Secondary school completed (Grade 12)	5. Homemaker		4. It Varies	1. Daily									10	0	0	0	0	0	0	0
1	1. Male			0. No									1	1	2. Female	2. Mixed Race	1. South African		28	4. Some secondary school completed	7. Unemployed, able to work		1. Daily	1. Daily									3	0	0	0	0	0	0	0
1	1. Male			0. No									3	3	1. Male	2. Mixed Race	1. South African		36	4. Some secondary school completed	7. Unemployed, able to work			1. Daily									10	0	0	0	0	0	0	0
1	1. Male			1. Yes	4				1				2	2	1. Male	2. Mixed Race	1. South African		45	4. Some secondary school completed	1. Government employee		3. Monthly	1. Daily									20	0	0	0	0	0	20	0
1	2. Female			0. No									4	4	2. Female	2. Mixed Race	1. South African		23	5. Secondary school completed (Grade 12)	7. Unemployed, able to work		4. It Varies	1. Daily									15	0	0	0	0	0	0	0
1	1. Male			0. No									1	1	1. Male	2. Mixed Race	1. South African		26	5. Secondary school completed (Grade 12)	7. Unemployed, able to work		4. It Varies	1. Daily									3	0	0	0	0	0	0	1
1	1. Male			0. No									5	2	1. Male	2. Mixed Race	1. South African		27	4. Some secondary school completed	7. Unemployed, able to work		4. It Varies	1. Daily									20	0	0	0	0	0	0	0
1	1. Male			1. Yes	1	1							2	2	1. Male	2. Mixed Race	1. South African		32	5. Secondary school completed (Grade 12)	7. Unemployed, able to work		3. Monthly	1. Daily									10	0	0	0	0	0	0	0
1	2. Female			0. No									3	3	2. Female	2. Mixed Race	1. South African		58	4. Some secondary school completed	7. Unemployed, able to work		4. It Varies	1. Daily									20	0	0	0	0	0	0	0
1	1. Male			0. No									1	1	1. Male	2. Mixed Race	1. South African		40	4. Some secondary school completed	7. Unemployed, able to work			1. Daily									12	0	0	0	0	0	0	0
1	2. Female			0. No									5	1	2. Female	2. Mixed Race	1. South African		59	5. Secondary school completed (Grade 12)	7. Unemployed, able to work			1. Daily									10	0	0	0	0	0	0	0
1	2. Female			0. No									2	2	2. Female	2. Mixed Race	1. South African		19	6. College/University completed	4. Student			1. Daily									3	0	0	0	0	0	0	0
1	1. Male			0. No									3	3	1. Male	2. Mixed Race	1. South African		31	5. Secondary school completed (Grade 12)	2. Non-government employee/private company		1. Daily	1. Daily									13	0	0	0	0	0	0	0
1	1. Male			0. No									2	2	1. Male	2. Mixed Race	1. South African		18	4. Some secondary school completed	4. Student		1. Daily	1. Daily									20	0	0	0	0	0	0	0
1	1. Male			0. No									4	4	1. Male	1. African	1. South African		19	5. Secondary school completed (Grade 12)	7. Unemployed, able to work		4. It Varies	1. Daily									15	0	0	0	0	0	0	0
1	2. Female			0. No									5	3	2. Female	2. Mixed Race	1. South African		47	5. Secondary school completed (Grade 12)	7. Unemployed, able to work			1. Daily									8	0	0	0	0	0	0	0
1	1. Male			1. Yes	4				1				1	1	1. Male	2. Mixed Race	1. South African		45	4. Some secondary school completed	2. Non-government employee/private company		2. Weekly	1. Daily									20	0	0	0	0	0	20	0
1	1. Male			0. No									2	2	1. Male	2. Mixed Race	1. South African		19	3. Primary school completed (Grade 7)	7. Unemployed, able to work		4. It Varies	1. Daily									10	0	0	0	0	0	0	0
1	2. Female			0. No									1	1	2. Female	2. Mixed Race	1. South African		40	4. Some secondary school completed	2. Non-government employee/private company		2. Weekly	1. Daily									7	0	0	0	0	0	0	0
1	1. Male			0. No									2	2	1. Male	2. Mixed Race	1. South African		24	5. Secondary school completed (Grade 12)	7. Unemployed, able to work		4. It Varies	1. Daily									4	0	0	0	0	0	0	0
1	1. Male			1. Yes	4				1				4	3	1. Male	2. Mixed Race	1. South African		46	4. Some secondary school completed	2. Non-government employee/private company		2. Weekly	1. Daily									20	0	0	0	0	0	0	0
1	2. Female			0. No									4	3	2. Female	2. Mixed Race	1. South African		46	5. Secondary school completed (Grade 12)	7. Unemployed, able to work			1. Daily									12	0	0	0	0	0	0	0
1	2. Female			0. No									5	6	2. Female	2. Mixed Race	1. South African		24	5. Secondary school completed (Grade 12)	88. Don't Know			1. Daily									10	0	0	0	0	0	0	0
1	2. Female			1. Yes	1	1							2	2	1. Male	2. Mixed Race	1. South African		44	4. Some secondary school completed	7. Unemployed, able to work			1. Daily									20	0	0	0	0	0	0	0
1	1. Male			0. No									1	1	1. Male	2. Mixed Race	1. South African		38	4. Some secondary school completed	7. Unemployed, able to work		4. It Varies	1. Daily									20	0	0	0	0	0	0	0
1	2. Female			0. No									2	2	2. Female	2. Mixed Race	1. South African		32	5. Secondary school completed (Grade 12)	3. Self-employed		3. Monthly	1. Daily									6	0	0	0	0	0	0	0
1	2. Female			1. Yes	4				1				1	1	2. Female	2. Mixed Race	1. South African		51	4. Some secondary school completed	6. Retired		2. Weekly	1. Daily									20	0	0	0	0	0	20	0
1	1. Male			0. No									3	3	1. Male	2. Mixed Race	1. South African		18	5. Secondary school completed (Grade 12)	4. Student		4. It Varies	1. Daily									10	0	0	0	0	0	0	0
1	2. Female			0. No									2	2	2. Female	2. Mixed Race	1. South African		18	5. Secondary school completed (Grade 12)	4. Student		4. It Varies	0. Less than Daily																	2	0	0	0	0	0	0	0
1	1. Male			0. No									1	1	1. Male	2. Mixed Race	1. South African		58	3. Primary school completed (Grade 7)	6. Retired		3. Monthly	1. Daily									10	0	0	0	0	0	0	0
1	2. Female			0. No									1	1	2. Female	2. Mixed Race	1. South African		53	5. Secondary school completed (Grade 12)	7. Unemployed, able to work		4. It Varies	1. Daily									3	0	0	0	0	0	0	0
1	2. Female			0. No									2	2	2. Female	2. Mixed Race	1. South African		27	5. Secondary school completed (Grade 12)	7. Unemployed, able to work		4. It Varies	1. Daily									3	0	0	0	0	0	0	0
1	2. Female			0. No									4	1	2. Female	2. Mixed Race	1. South African		31	5. Secondary school completed (Grade 12)	7. Unemployed, able to work		4. It Varies	1. Daily									10	0	0	0	0	0	0	0
1	1. Male			0. No									3	3	1. Male	2. Mixed Race	1. South African		33	4. Some secondary school completed	7. Unemployed, able to work		4. It Varies	1. Daily									6	0	0	0	0	0	0	0
1	1. Male			0. No									2	2	1. Male	2. Mixed Race	1. South African		33	4. Some secondary school completed	7. Unemployed, able to work		1. Daily	1. Daily									4	0	0	0	0	0	0	0
1	1. Male			0. No									2	2	1. Male	2. Mixed Race	1. South African		24	5. Secondary school completed (Grade 12)	7. Unemployed, able to work		4. It Varies	1. Daily									4	0	0	0	0	0	0	0
1	1. Male			0. No									2	1	1. Male	2. Mixed Race	1. South African		31	5. Secondary school completed (Grade 12)	7. Unemployed, able to work			1. Daily									20	0	0	0	0	0	0	1
1	1. Male			0. No									3	3	1. Male	2. Mixed Race	1. South African		59	3. Primary school completed (Grade 7)	7. Unemployed, able to work		4. It Varies	1. Daily									2	0	0	0	0	0	0	0
1	2. Female			0. No									4	4	2. Female	2. Mixed Race	1. South African		26	5. Secondary school completed (Grade 12)	7. Unemployed, able to work		4. It Varies	1. Daily									5	0	0	0	0	0	0	0
1	1. Male			0. No									3	3	1. Male	2. Mixed Race	1. South African		35	4. Some secondary school completed	7. Unemployed, able to work		4. It Varies	1. Daily									10	0	0	0	0	0	0	0
1	1. Male			0. No									2	2	1. Male	2. Mixed Race	1. South African		38	4. Some secondary school completed	7. Unemployed, able to work		4. It Varies	0. Less than Daily																	2	0	0	0	0	0	0	0
1	2. Female			1. Yes	5					1			5	5	2. Female	2. Mixed Race	1. South African		43	4. Some secondary school completed	7. Unemployed, able to work			1. Daily									20	0	0	0	0	0	0	0
1	2. Female			0. No									3	3	1. Male	2. Mixed Race	1. South African		22	4. Some secondary school completed	7. Unemployed, able to work			1. Daily									10	0	0	0	0	0	0	0
1	2. Female			0. No									3	2	2. Female	2. Mixed Race	1. South African		51	4. Some secondary school completed	7. Unemployed, able to work			1. Daily									6	0	0	0	0	0	0	0
1	1. Male			0. No									4	4	1. Male	2. Mixed Race	1. South African		41	4. Some secondary school completed	7. Unemployed, able to work		4. It Varies	1. Daily									20	0	0	0	0	0	0	0
1	1. Male			0. No									4	2	1. Male	2. Mixed Race	1. South African		19	5. Secondary school completed (Grade 12)	4. Student		4. It Varies	1. Daily									2	0	0	0	0	0	0	0
1	2. Female			0. No									5	4	2. Female	2. Mixed Race	1. South African		32	4. Some secondary school completed	4. Student			1. Daily									20	0	0	0	0	0	0	0
1	1. Male			1. Yes	4				1				3	2	1. Male	2. Mixed Race	1. South African		48	4. Some secondary school completed	2. Non-government employee/private company		3. Monthly	1. Daily									20	0	0	0	0	0	20	0
1	1. Male			0. No									2	2	1. Male	2. Mixed Race	1. South African		25	4. Some secondary school completed	3. Self-employed		3. Monthly	1. Daily									20	0	0	0	0	0	0	0
1	2. Female			1. Yes	4				1				6	4	2. Female	2. Mixed Race	1. South African		22	4. Some secondary school completed	2. Non-government employee/private company		2. Weekly	1. Daily									20	0	0	0	0	0	20	0
1	1. Male			0. No									3	2	1. Male	2. Mixed Race	1. South African		20	5. Secondary school completed (Grade 12)	4. Student		4. It Varies	1. Daily									8	0	0	0	0	0	0	0
1	1. Male			0. No									2	1	1. Male	2. Mixed Race	1. South African		33	5. Secondary school completed (Grade 12)	7. Unemployed, able to work		4. It Varies	1. Daily									20	0	0	0	0	0	0	0
1	1. Male			1. Yes	4				1				4	3	1. Male	2. Mixed Race	1. South African		18	5. Secondary school completed (Grade 12)	7. Unemployed, able to work		4. It Varies	1. Daily									20	0	0	0	0	0	20	0
1	2. Female			0. No									4	4	1. Male	2. Mixed Race	1. South African		31	5. Secondary school completed (Grade 12)	7. Unemployed, able to work			1. Daily									5	0	0	0	0	0	0	0
1	2. Female			0. No									4	3	2. Female	2. Mixed Race	1. South African		37	5. Secondary school completed (Grade 12)	7. Unemployed, able to work			1. Daily									6	0	0	0	0	0	0	0
1	1. Male			0. No									1	1	1. Male	1. African	1. South African		60	3. Primary school completed (Grade 7)	3. Self-employed		1. Daily	1. Daily									10	0	0	0	0	0	0	0
1	2. Female			1. Yes	5					1			3	2	2. Female	2. Mixed Race	1. South African		23	5. Secondary school completed (Grade 12)	4. Student			1. Daily									4	0	0	0	0	0	0	0
1	2. Female			1. Yes	99								2	2	2. Female	2. Mixed Race	1. South African		30	6. College/University completed	7. Unemployed, able to work		3. Monthly	1. Daily									20	0	0	0	0	0	0	0
1	1. Male			0. No									7	7	1. Male	2. Mixed Race	1. South African		56	4. Some secondary school completed	7. Unemployed, able to work			0. Less than Daily																	3	0	0	0	0	0	0	0
1	2. Female			0. No									1	1	2. Female	2. Mixed Race	1. South African		60	5. Secondary school completed (Grade 12)	6. Retired		4. It Varies	1. Daily									6	0	0	0	0	0	0	0
1	1. Male			0. No									4	4	1. Male	2. Mixed Race	1. South African		20	4. Some secondary school completed	4. Student		4. It Varies	1. Daily									8	0	0	0	0	0	0	0
1	2. Female			1. Yes	4				1				3	2	2. Female	2. Mixed Race	1. South African		66	4. Some secondary school completed	1. Government employee		3. Monthly	1. Daily									20	0	0	0	0	0	20	0
1	1. Male			1. Yes	4				1				4	4	1. Male	2. Mixed Race	1. South African		21	5. Secondary school completed (Grade 12)	7. Unemployed, able to work		4. It Varies	1. Daily									20	0	0	0	0	0	20	0
1	2. Female			0. No									2	2	2. Female	2. Mixed Race	1. South African		19	5. Secondary school completed (Grade 12)	4. Student		4. It Varies	1. Daily									4	0	0	0	0	0	0	1
1	1. Male			0. No									3	3	1. Male	2. Mixed Race	1. South African		36	4. Some secondary school completed	7. Unemployed, able to work		4. It Varies	1. Daily									2	0	0	0	0	0	0	0
1	2. Female			1. Yes	1	1							3	3	2. Female	2. Mixed Race	1. South African		21	5. Secondary school completed (Grade 12)	7. Unemployed, able to work			1. Daily									20	0	0	0	0	0	0	0
1	2. Female			0. No									5	3	2. Female	2. Mixed Race	1. South African		43	4. Some secondary school completed	2. Non-government employee/private company		3. Monthly	1. Daily									20	0	0	0	0	0	20	0
1	2. Female			0. No									1	1	2. Female	1. African	1. South African		25	4. Some secondary school completed	4. Student		4. It Varies	1. Daily									20	0	0	0	0	0	0	0
1	1. Male			0. No									1	1	1. Male	2. Mixed Race	1. South African		28	5. Secondary school completed (Grade 12)	8. Unemployed, unable to work		4. It Varies	1. Daily									2	0	0	0	0	0	0	0
1	2. Female			1. Yes	5					1			6	4	1. Male	2. Mixed Race	1. South African		22	4. Some secondary school completed	2. Non-government employee/private company		2. Weekly	1. Daily									7	0	0	0	0	0	0	0
1	2. Female			1. Yes	4				1				6	4	2. Female	2. Mixed Race	1. South African		45	4. Some secondary school completed	1. Government employee		2. Weekly	1. Daily									20	0	0	0	0	0	0	0
1	1. Male			1. Yes	4				1				5	3	1. Male	2. Mixed Race	1. South African		26	4. Some secondary school completed	2. Non-government employee/private company		3. Monthly	1. Daily									20	0	0	0	0	0	20	0
1	1. Male			1. Yes	4				1				1	1	1. Male	2. Mixed Race	1. South African		45	4. Some secondary school completed	2. Non-government employee/private company		2. Weekly	1. Daily									20	0	0	0	0	0	20	0
1	1. Male			0. No									2	2	2. Female	2. Mixed Race	1. South African		46	4. Some secondary school completed	7. Unemployed, able to work		4. It Varies	1. Daily									5	0	0	0	0	0	0	0
1	1. Male			1. Yes	4				1				2	2	1. Male	2. Mixed Race	1. South African		57	4. Some secondary school completed	1. Government employee		3. Monthly	1. Daily									20	0	0	0	0	20	0	0
1	2. Female			1. Yes	4				1				2	1	2. Female	2. Mixed Race	1. South African		35	5. Secondary school completed (Grade 12)	2. Non-government employee/private company		2. Weekly	1. Daily									20	0	0	0	0	0	20	0
1	1. Male			0. No									3	3	1. Male	2. Mixed Race	1. South African		18	4. Some secondary school completed	4. Student		4. It Varies	1. Daily									6	0	0	0	0	0	0	0
1	1. Male			1. Yes	4				1				4	4	1. Male	2. Mixed Race	1. South African		59	4. Some secondary school completed	2. Non-government employee/private company		2. Weekly	1. Daily									20	0	0	0	0	0	20	0
1	1. Male			0. No									4	4	1. Male	2. Mixed Race	1. South African		38	4. Some secondary school completed	7. Unemployed, able to work			1. Daily									12	0	0	0	0	0	0	0
1	1. Male			0. No									3	3	1. Male	2. Mixed Race	1. South African		18	5. Secondary school completed (Grade 12)	4. Student		4. It Varies	1. Daily									1	0	0	0	0	0	0	0
1	2. Female			0. No									1	1	2. Female	2. Mixed Race	1. South African		24	5. Secondary school completed (Grade 12)	7. Unemployed, able to work		4. It Varies	1. Daily									6	0	0	0	0	0	0	1
1	2. Female			1. Yes	5					1			6	4	2. Female	2. Mixed Race	1. South African		69	4. Some secondary school completed	6. Retired		3. Monthly	1. Daily									20	0	0	0	0	0	0	0
1	1. Male			0. No									1	1	1. Male	2. Mixed Race	1. South African		35	5. Secondary school completed (Grade 12)	7. Unemployed, able to work		4. It Varies	1. Daily									4	0	0	0	0	0	0	0
1	2. Female			0. No									5	2	2. Female	2. Mixed Race	1. South African		49	5. Secondary school completed (Grade 12)	7. Unemployed, able to work			1. Daily									10	0	0	0	0	0	0	0
1	2. Female			0. No									2	2	2. Female	2. Mixed Race	1. South African		56	5. Secondary school completed (Grade 12)	7. Unemployed, able to work			1. Daily									12	0	0	0	0	0	0	0
1	1. Male			0. No									2	2	1. Male	2. Mixed Race	1. South African		53	4. Some secondary school completed	7. Unemployed, able to work			1. Daily									6	0	0	0	0	0	0	0
1	1. Male			0. No									1	1	1. Male	1. African	2. Zimbabwean		25	3. Primary school completed (Grade 7)	2. Non-government employee/private company		4. It Varies	1. Daily									7	0	0	0	0	0	0	0
1	1. Male			0. No									3	3	1. Male	2. Mixed Race	1. South African		19	5. Secondary school completed (Grade 12)	7. Unemployed, able to work		4. It Varies	1. Daily									3	0	0	0	0	0	0	0
1	2. Female			0. No									3	3	1. Male	2. Mixed Race	1. South African		39	4. Some secondary school completed	7. Unemployed, able to work			0. Less than Daily																	5	0	0	0	0	0	0	0
1	1. Male			1. Yes	4				1				6	2	2. Female	2. Mixed Race	1. South African		33	5. Secondary school completed (Grade 12)	1. Government employee		3. Monthly	1. Daily									20	0	0	0	0	0	20	0
1	1. Male			1. Yes	4				1				2	2	1. Male	2. Mixed Race	1. South African		23	5. Secondary school completed (Grade 12)	3. Self-employed		1. Daily	1. Daily									20	0	0	0	0	0	20	0
1	2. Female			0. No									1	1	2. Female	2. Mixed Race	1. South African		20	4. Some secondary school completed	7. Unemployed, able to work			1. Daily									2	0	0	0	0	0	0	0
1	1. Male			0. No									2	2	1. Male	2. Mixed Race	1. South African		47	3. Primary school completed (Grade 7)	3. Self-employed		1. Daily	1. Daily									4	0	0	0	0	0	0	0
1	2. Female			0. No									1	1	2. Female	2. Mixed Race	1. South African		27	5. Secondary school completed (Grade 12)	7. Unemployed, able to work			1. Daily									10	0	0	0	0	0	0	0
1	2. Female			0. No									2	2	2. Female	2. Mixed Race	1. South African		19	5. Secondary school completed (Grade 12)	4. Student		4. It Varies	1. Daily									4	0	0	0	0	0	0	0
1	2. Female			0. No									7	6	1. Male	2. Mixed Race	1. South African		42	5. Secondary school completed (Grade 12)	7. Unemployed, able to work			1. Daily									15	0	0	0	0	0	0	0
1	2. Female			0. No									4	4	1. Male	2. Mixed Race	1. South African		23	5. Secondary school completed (Grade 12)	4. Student			1. Daily									12	0	0	0	0	0	0	0
1	2. Female			0. No									1	1	2. Female	2. Mixed Race	1. South African		32	5. Secondary school completed (Grade 12)	7. Unemployed, able to work		3. Monthly	1. Daily									15	0	0	0	0	0	0	0
1	2. Female			0. No									3	3	2. Female	2. Mixed Race	1. South African		55	4. Some secondary school completed	2. Non-government employee/private company		3. Monthly	1. Daily									10	0	0	0	0	0	0	0
1	1. Male			1. Yes	4				1				8	2	1. Male	2. Mixed Race	1. South African		37	4. Some secondary school completed	2. Non-government employee/private company		2. Weekly	1. Daily									20	0	0	0	0	0	20	0
1	1. Male			0. No									1	1	1. Male	2. Mixed Race	1. South African		25	5. Secondary school completed (Grade 12)	7. Unemployed, able to work		4. It Varies	1. Daily									3	0	0	0	0	0	0	0
1	2. Female			1. Yes	4				1				3	2	2. Female	2. Mixed Race	1. South African		64	4. Some secondary school completed	2. Non-government employee/private company		2. Weekly	1. Daily									20	0	0	0	0	0	20	0
1	2. Female			0. No									1	1	2. Female	2. Mixed Race	1. South African		31	4. Some secondary school completed	7. Unemployed, able to work		1. Daily	1. Daily									10	0	0	0	0	0	0	0
1	1. Male			0. No									4	2	1. Male	2. Mixed Race	1. South African		35	4. Some secondary school completed	7. Unemployed, able to work			1. Daily									7	0	0	0	0	0	0	0
1	2. Female			0. No									7	8	1. Male	2. Mixed Race	1. South African		64	4. Some secondary school completed	6. Retired		3. Monthly	1. Daily									10	0	0	0	0	0	0	0
1	1. Male			0. No									3	1	1. Male	2. Mixed Race	1. South African		43	6. College/University completed	2. Non-government employee/private company		3. Monthly	1. Daily									20	0	0	0	0	0	0	0
1	2. Female			1. Yes	4				1				2	2	2. Female	2. Mixed Race	1. South African		39	5. Secondary school completed (Grade 12)	2. Non-government employee/private company		3. Monthly	1. Daily									20	0	0	0	0	0	20	0
1	1. Male			0. No									2	2	1. Male	2. Mixed Race	1. South African		21	5. Secondary school completed (Grade 12)	7. Unemployed, able to work		4. It Varies	1. Daily									15	0	0	0	0	0	0	0
1	1. Male			0. No									2	2	1. Male	2. Mixed Race	1. South African		19	3. Primary school completed (Grade 7)	4. Student		4. It Varies	1. Daily									6	0	0	0	0	0	0	1
1	1. Male			1. Yes	4				1				5	4	1. Male	2. Mixed Race	1. South African		23	5. Secondary school completed (Grade 12)	2. Non-government employee/private company		3. Monthly	1. Daily									20	0	0	0	0	0	20	0
1	2. Female			0. No									3	3	1. Male	2. Mixed Race	1. South African		39	5. Secondary school completed (Grade 12)	3. Self-employed		2. Weekly	0. Less than Daily																	2	0	0	0	0	0	0	0
1	1. Male			0. No									3	3	1. Male	1. African	1. South African		18	5. Secondary school completed (Grade 12)	4. Student			1. Daily									3	0	0	0	0	0	0	0
1	1. Male			0. No									1	1	1. Male	2. Mixed Race	1. South African		27	5. Secondary school completed (Grade 12)	7. Unemployed, able to work		4. It Varies	1. Daily									20	0	0	0	0	0	0	0
1	1. Male			1. Yes	4				1				3	2	1. Male	2. Mixed Race	1. South African		45	5. Secondary school completed (Grade 12)	2. Non-government employee/private company		2. Weekly	1. Daily									20	0	0	0	0	0	20	0
1	2. Female			0. No									2	2	2. Female	2. Mixed Race	1. South African		22	5. Secondary school completed (Grade 12)	7. Unemployed, able to work		3. Monthly	1. Daily									10	0	0	0	0	0	0	1
1	2. Female			0. No									2	1	2. Female	2. Mixed Race	1. South African		39	5. Secondary school completed (Grade 12)	7. Unemployed, able to work		4. It Varies	1. Daily									5	0	0	0	0	0	0	0
1	1. Male			0. No									1	1	1. Male	1. African	1. South African		25	5. Secondary school completed (Grade 12)	7. Unemployed, able to work		4. It Varies	1. Daily									3	0	0	0	0	0	0	0
1	2. Female			0. No									2	2	2. Female	2. Mixed Race	1. South African		25	5. Secondary school completed (Grade 12)	7. Unemployed, able to work		4. It Varies	1. Daily									7	0	0	0	0	0	0	0
1	1. Male			0. No									1	1	1. Male	2. Mixed Race	1. South African		18	4. Some secondary school completed	4. Student		4. It Varies	1. Daily									20	0	0	0	0	0	0	1
1	1. Male			1. Yes	5					1			4	2	2. Female	2. Mixed Race	1. South African		44	5. Secondary school completed (Grade 12)	7. Unemployed, able to work			1. Daily									10	0	0	0	0	0	0	0
1	1. Male			0. No									1	1	1. Male	2. Mixed Race	1. South African		35	5. Secondary school completed (Grade 12)	7. Unemployed, able to work		4. It Varies	1. Daily									10	0	0	0	0	0	0	0
1	1. Male			0. No									2	2	2. Female	2. Mixed Race	1. South African		24	5. Secondary school completed (Grade 12)	7. Unemployed, able to work		4. It Varies	1. Daily									20	0	0	0	0	0	0	0
1	2. Female			0. No									1	1	2. Female	2. Mixed Race	1. South African		51	4. Some secondary school completed	7. Unemployed, able to work		4. It Varies	1. Daily									10	0	0	0	0	0	0	0
1	2. Female			0. No									1	1	2. Female	2. Mixed Race	1. South African		37	5. Secondary school completed (Grade 12)	7. Unemployed, able to work		4. It Varies	1. Daily									5	0	0	0	0	0	0	0
1	2. Female			1. Yes	4				1				5	3	2. Female	2. Mixed Race	1. South African		41	4. Some secondary school completed	2. Non-government employee/private company		3. Monthly	0. Less than Daily																	20	0	0	0	0	0	20	0
1	2. Female			0. No									3	3	2. Female	2. Mixed Race	1. South African		27	5. Secondary school completed (Grade 12)	2. Non-government employee/private company		3. Monthly	1. Daily									10	0	0	0	0	0	0	0
1	1. Male			0. No									4	4	1. Male	2. Mixed Race	1. South African		19	5. Secondary school completed (Grade 12)	7. Unemployed, able to work			1. Daily									6	0	0	0	0	0	0	0
1	1. Male			0. No									1	1	1. Male	2. Mixed Race	1. South African		39	4. Some secondary school completed	3. Self-employed		4. It Varies	1. Daily									20	0	0	0	0	0	0	0
1	1. Male			0. No									2	2	1. Male	2. Mixed Race	1. South African		24	5. Secondary school completed (Grade 12)	7. Unemployed, able to work		4. It Varies	1. Daily									10	0	0	0	0	0	0	0
1	1. Male			0. No									2	1	2. Female	2. Mixed Race	1. South African		39	4. Some secondary school completed	7. Unemployed, able to work		4. It Varies	1. Daily									15	0	0	0	0	0	0	0
1	1. Male			0. No									1	1	1. Male	2. Mixed Race	1. South African		24	5. Secondary school completed (Grade 12)	7. Unemployed, able to work		4. It Varies	1. Daily									20	0	0	0	0	0	0	1
1	1. Male			0. No									4	3	2. Female	2. Mixed Race	1. South African		46	5. Secondary school completed (Grade 12)	7. Unemployed, able to work			1. Daily									6	0	0	0	0	0	0	0
1	1. Male			1. Yes	4				1				5	3	1. Male	2. Mixed Race	1. South African		23	5. Secondary school completed (Grade 12)	2. Non-government employee/private company		3. Monthly	0. Less than Daily																	20	0	0	0	0	0	20	0
1	1. Male			0. No									2	2	1. Male	2. Mixed Race	1. South African		22	6. College/University completed	4. Student		4. It Varies	1. Daily									7	0	0	0	0	0	0	0
1	1. Male			0. No									2	2	1. Male	2. Mixed Race	1. South African		19	4. Some secondary school completed	4. Student		4. It Varies	1. Daily									6	0	0	0	0	0	0	0
1	1. Male			1. Yes	4				1				4	3	1. Male	2. Mixed Race	1. South African		22	4. Some secondary school completed	2. Non-government employee/private company		2. Weekly	1. Daily									20	0	0	0	0	0	20	0
1	1. Male			1. Yes	4				1				7	5	1. Male	2. Mixed Race	1. South African		18	5. Secondary school completed (Grade 12)	8. Unemployed, unable to work		1. Daily	1. Daily									20	0	0	0	0	0	20	0
1	1. Male			0. No									1	1	1. Male	2. Mixed Race	1. South African		29	4. Some secondary school completed	7. Unemployed, able to work		4. It Varies	1. Daily									13	0	0	0	0	0	0	0
1	1. Male			0. No									3	3	1. Male	2. Mixed Race	1. South African		30	5. Secondary school completed (Grade 12)	1. Government employee		3. Monthly	1. Daily									10	0	0	0	0	0	0	0
1	1. Male			1. Yes	4				1				4	3	1. Male	2. Mixed Race	1. South African		54	4. Some secondary school completed	2. Non-government employee/private company		3. Monthly	1. Daily									20	0	0	0	0	0	20	0
1	1. Male			0. No									3	2	1. Male	2. Mixed Race	1. South African		65	5. Secondary school completed (Grade 12)	2. Non-government employee/private company		3. Monthly	1. Daily									10	0	0	0	0	0	0	0
1	2. Female			0. No									1	1	2. Female	2. Mixed Race	1. South African		42	3. Primary school completed (Grade 7)	3. Self-employed		4. It Varies	1. Daily									8	0	0	0	0	0	0	0
1	1. Male			0. No									1	1	1. Male	1. African	2. Zimbabwean		35	4. Some secondary school completed	3. Self-employed		3. Monthly	1. Daily									20	0	0	0	0	0	0	0
1	1. Male			0. No									3	3	1. Male	2. Mixed Race	1. South African		31	4. Some secondary school completed	7. Unemployed, able to work		4. It Varies	1. Daily									20	0	0	0	0	0	0	0
1	1. Male			0. No									1	1	1. Male	2. Mixed Race	1. South African		20	5. Secondary school completed (Grade 12)	2. Non-government employee/private company		3. Monthly	1. Daily									7	0	0	0	0	0	0	0
1	2. Female			0. No									4	4	2. Female	2. Mixed Race	1. South African		18	5. Secondary school completed (Grade 12)	4. Student		4. It Varies	1. Daily									5	0	0	0	0	0	0	0
1	1. Male			0. No									1	1	1. Male	2. Mixed Race	1. South African		32	5. Secondary school completed (Grade 12)	7. Unemployed, able to work		4. It Varies	1. Daily									20	0	0	0	0	0	0	0
1	1. Male			0. No									4	4	1. Male	2. Mixed Race	1. South African		34	4. Some secondary school completed	4. Student		3. Monthly	1. Daily									10	0	0	0	0	0	0	0
1	2. Female			0. No									5	4	2. Female	2. Mixed Race	1. South African		63	5. Secondary school completed (Grade 12)	6. Retired		3. Monthly	1. Daily									20	0	0	0	0	0	0	0
1	1. Male			0. No									5	5	1. Male	2. Mixed Race	1. South African		36	5. Secondary school completed (Grade 12)	7. Unemployed, able to work		4. It Varies	1. Daily									10	0	0	0	0	0	0	0
1	1. Male			0. No									1	1	1. Male	2. Mixed Race	1. South African		37	6. College/University completed	3. Self-employed		3. Monthly	1. Daily									20	0	0	0	0	0	0	0
1	1. Male			1. Yes	1	1							7	3	1. Male	2. Mixed Race	1. South African		44	4. Some secondary school completed	7. Unemployed, able to work		4. It Varies	1. Daily									10	0	0	0	0	0	0	0
1	1. Male			0. No									1	1	1. Male	2. Mixed Race	1. South African		24	5. Secondary school completed (Grade 12)	7. Unemployed, able to work		3. Monthly	1. Daily									3	0	0	0	0	0	0	0
1	2. Female			0. No									1	1	2. Female	2. Mixed Race	1. South African		28	4. Some secondary school completed	2. Non-government employee/private company		3. Monthly	1. Daily									2	0	0	0	0	0	0	0
1	1. Male			0. No									4	4	1. Male	2. Mixed Race	1. South African		26	5. Secondary school completed (Grade 12)	7. Unemployed, able to work		4. It Varies	1. Daily									3	0	0	0	0	0	0	0
1	1. Male			0. No									3	3	1. Male	2. Mixed Race	1. South African		18	4. Some secondary school completed	4. Student		4. It Varies	1. Daily									12	0	0	0	0	0	0	0
1	2. Female			0. No									1	1	2. Female	2. Mixed Race	1. South African		26	4. Some secondary school completed	7. Unemployed, able to work		2. Weekly	1. Daily									10	0	0	0	0	0	0	0
1	2. Female			0. No									2	2	2. Female	2. Mixed Race	1. South African		32	4. Some secondary school completed	7. Unemployed, able to work		1. Daily	1. Daily									4	0	0	0	0	0	0	0
1	2. Female			0. No									3	3	2. Female	2. Mixed Race	1. South African		27	6. College/University completed	1. Government employee		3. Monthly	1. Daily									3	0	0	0	0	0	0	0
1	1. Male			0. No									3	3	1. Male	2. Mixed Race	1. South African		27	4. Some secondary school completed	7. Unemployed, able to work			1. Daily									8	0	0	0	0	0	0	0
1	2. Female			0. No									4	4	2. Female	2. Mixed Race	1. South African		47	5. Secondary school completed (Grade 12)	2. Non-government employee/private company		3. Monthly	1. Daily									2	0	0	0	0	0	0	0
1	1. Male			1. Yes	4				1				1	1	1. Male	2. Mixed Race	1. South African		32	5. Secondary school completed (Grade 12)	2. Non-government employee/private company		1. Daily	1. Daily									20	0	0	0	0	0	20	0
1	1. Male			0. No									5	2	2. Female	2. Mixed Race	1. South African		36	5. Secondary school completed (Grade 12)	7. Unemployed, able to work		4. It Varies	1. Daily									15	0	0	0	0	0	0	0
1	2. Female			0. No									1	1	2. Female	2. Mixed Race	1. South African		36	4. Some secondary school completed	7. Unemployed, able to work			1. Daily									20	0	0	0	0	0	0	0
1	1. Male			0. No									5	1	1. Male	2. Mixed Race	1. South African		33	4. Some secondary school completed	7. Unemployed, able to work		3. Monthly	1. Daily									20	0	0	0	0	0	0	0
1	2. Female			1. Yes	4				1				4	2	2. Female	2. Mixed Race	1. South African		33	4. Some secondary school completed	2. Non-government employee/private company		2. Weekly	1. Daily									20	0	0	0	0	0	20	0
1	2. Female			1. Yes	5					1			5	5	2. Female	2. Mixed Race	1. South African		21	5. Secondary school completed (Grade 12)	7. Unemployed, able to work			1. Daily									10	0	0	0	0	0	0	0
1	1. Male			0. No									2	2	1. Male	2. Mixed Race	1. South African		18	5. Secondary school completed (Grade 12)	4. Student		4. It Varies	1. Daily									4	0	0	0	0	0	0	0
1	1. Male			0. No									5	3	1. Male	2. Mixed Race	1. South African		30	5. Secondary school completed (Grade 12)	7. Unemployed, able to work			1. Daily									4	0	0	0	0	0	0	0
1	1. Male			0. No									2	2	1. Male	2. Mixed Race	1. South African		51	5. Secondary school completed (Grade 12)	2. Non-government employee/private company		3. Monthly	1. Daily									20	0	0	0	0	0	20	0
1	1. Male			0. No									1	1	1. Male	2. Mixed Race	1. South African		53	4. Some secondary school completed	3. Self-employed		3. Monthly	1. Daily									40	0	0	0	0	0	0	0
1	1. Male			0. No									2	2	1. Male	2. Mixed Race	1. South African		21	5. Secondary school completed (Grade 12)	7. Unemployed, able to work		4. It Varies	1. Daily									6	0	0	0	0	0	0	0
1	2. Female			1. Yes	4				1				10	6	2. Female	2. Mixed Race	1. South African		45	4. Some secondary school completed	3. Self-employed		1. Daily	1. Daily									20	0	0	0	0	0	20	0
1	2. Female			0. No									1	1	2. Female	2. Mixed Race	1. South African		23	4. Some secondary school completed	7. Unemployed, able to work		3. Monthly	1. Daily									2	0	0	0	0	0	0	0
1	1. Male			0. No									4	4	1. Male	1. African	1. South African		20	4. Some secondary school completed	7. Unemployed, able to work			1. Daily									3	0	0	0	0	0	0	0
1	1. Male			0. No									2	2	2. Female	1. African	1. South African		28	5. Secondary school completed (Grade 12)	5. Homemaker		4. It Varies	1. Daily									10	0	0	0	0	0	0	0
1	1. Male			0. No									4	3	1. Male	1. African	1. South African		21	4. Some secondary school completed	7. Unemployed, able to work			1. Daily									5	0	0	0	0	0	0	0
1	1. Male			0. No									4	3	1. Male	1. African	1. South African		31	4. Some secondary school completed	3. Self-employed		4. It Varies	1. Daily									10	0	0	0	0	0	0	0
1	2. Female			1. Yes	1	1							5	2	1. Male	1. African	2. Zimbabwean		37	6. College/University completed	3. Self-employed		2. Weekly	1. Daily									20	0	0	0	0	0	0	0
1	1. Male			0. No									1	1	1. Male	1. African	1. South African		22	3. Primary school completed (Grade 7)	7. Unemployed, able to work		1. Daily	1. Daily									20	0	0	0	0	0	0	0
1	2. Female			0. No									2	2	2. Female	1. African	1. South African		24	5. Secondary school completed (Grade 12)	8. Unemployed, unable to work		4. It Varies	1. Daily									20	0	0	0	0	0	0	0
1	1. Male			0. No									1	1	1. Male	1. African	1. South African		35	4. Some secondary school completed	7. Unemployed, able to work			1. Daily									888	0	0	0	0	0	0	0
1	2. Female			0. No									1	1	2. Female	1. African	1. South African		18	4. Some secondary school completed	7. Unemployed, able to work		4. It Varies	1. Daily									10	0	0	0	0	0	0	0
1	1. Male			0. No									4	1	1. Male	1. African	1. South African		22	4. Some secondary school completed	3. Self-employed			1. Daily									6	0	0	0	0	0	0	0
1	2. Female			0. No									3	3	1. Male	1. African	1. South African		19	4. Some secondary school completed	7. Unemployed, able to work			1. Daily									4	0	0	0	0	0	0	0
1	1. Male			0. No									1	1	1. Male	1. African	1. South African		28	5. Secondary school completed (Grade 12)	3. Self-employed		4. It Varies	1. Daily									4	0	0	0	0	0	0	0
1	2. Female			0. No									3	2	1. Male	1. African	1. South African		18	4. Some secondary school completed	7. Unemployed, able to work			1. Daily									3	0	0	0	0	0	0	0
1	1. Male			0. No									5	5	1. Male	1. African	1. South African		28	5. Secondary school completed (Grade 12)	2. Non-government employee/private company		3. Monthly	1. Daily									10	0	0	0	0	0	0	0
1	1. Male			0. No									4	3	1. Male	1. African	1. South African		36	4. Some secondary school completed	7. Unemployed, able to work			1. Daily									7	0	0	0	0	0	0	0
1	1. Male			0. No									2	2	1. Male	1. African	2. Zimbabwean		36	5. Secondary school completed (Grade 12)	2. Non-government employee/private company		1. Daily	1. Daily									5	0	0	0	0	0	0	0
1	1. Male			0. No									4	4	1. Male	1. African	1. South African		20	5. Secondary school completed (Grade 12)	7. Unemployed, able to work			1. Daily									5	0	0	0	0	0	0	0
1	1. Male			0. No									2	2	1. Male	1. African	1. South African		37	4. Some secondary school completed	3. Self-employed		4. It Varies	1. Daily									6	0	0	0	0	0	0	0
1	1. Male			0. No									3	2	1. Male	1. African	1. South African		35	5. Secondary school completed (Grade 12)	1. Government employee		3. Monthly	1. Daily									10	0	0	0	0	0	0	0
1	2. Female			1. Yes	1	1							4	4	1. Male	1. African	1. South African		28	6. College/University completed	1. Government employee		3. Monthly	0. Less than Daily																	5	0	0	0	0	0	0	0
1	1. Male			0. No									4	4	1. Male	1. African	1. South African		46	4. Some secondary school completed	2. Non-government employee/private company		3. Monthly	1. Daily									20	0	0	0	0	0	0	0
1	1. Male			0. No									4	4	1. Male	1. African	1. South African		54	3. Primary school completed (Grade 7)	8. Unemployed, unable to work		4. It Varies	1. Daily									20	0	0	0	0	0	0	0
1	2. Female			0. No									3	3	1. Male	1. African	1. South African		29	5. Secondary school completed (Grade 12)	7. Unemployed, able to work			1. Daily									7	0	0	0	0	0	0	0
1	1. Male			0. No									1	1	1. Male	1. African	1. South African		29	3. Primary school completed (Grade 7)	3. Self-employed		3. Monthly	1. Daily									10	0	0	0	0	0	0	0
1	1. Male			0. No									6	4	2. Female	1. African	1. South African		18	5. Secondary school completed (Grade 12)	4. Student			0. Less than Daily																	5	0	0	0	0	0	0	0
1	1. Male			0. No									4	4	1. Male	1. African	1. South African		29	4. Some secondary school completed	7. Unemployed, able to work			1. Daily									5	0	0	0	0	0	0	0
1	1. Male			0. No									3	3	1. Male	1. African	1. South African		22	5. Secondary school completed (Grade 12)	7. Unemployed, able to work			0. Less than Daily																	5	0	0	0	0	0	0	0
1	1. Male			0. No									1	1	1. Male	1. African	1. South African		40	4. Some secondary school completed	1. Government employee		3. Monthly	1. Daily									5	0	0	0	0	0	0	0
1	2. Female			0. No									2	2	2. Female	1. African	1. South African		59	3. Primary school completed (Grade 7)	8. Unemployed, unable to work		4. It Varies	0. Less than Daily																	2	0	0	0	0	0	0	0
1	2. Female			0. No									4	3	1. Male	1. African	1. South African		20	4. Some secondary school completed	7. Unemployed, able to work			1. Daily									4	0	0	0	0	0	0	0
1	2. Female			0. No									3	2	1. Male	1. African	1. South African		23	4. Some secondary school completed	7. Unemployed, able to work		4. It Varies	1. Daily									10	0	0	0	0	0	0	0
1	1. Male			0. No									2	2	1. Male	1. African	1. South African		22	5. Secondary school completed (Grade 12)	4. Student			1. Daily									3	0	0	0	0	0	0	0
1	2. Female			0. No									1	1	2. Female	1. African	1. South African		31	5. Secondary school completed (Grade 12)	5. Homemaker		3. Monthly	1. Daily									5	0	0	0	0	0	0	0
1	2. Female			0. No									2	2	1. Male	1. African	1. South African		20	5. Secondary school completed (Grade 12)	7. Unemployed, able to work		4. It Varies	1. Daily									10	0	0	0	0	0	0	0
1	1. Male			0. No									1	1	1. Male	1. African	2. Zimbabwean		48	3. Primary school completed (Grade 7)	7. Unemployed, able to work		4. It Varies	1. Daily									30	0	0	0	0	0	0	0
1	2. Female			1. Yes	1	1							2	2	1. Male	1. African	1. South African		23	4. Some secondary school completed	7. Unemployed, able to work		4. It Varies	1. Daily									8	0	0	0	0	0	0	0
1	1. Male			0. No									6	4	1. Male	1. African	1. South African		59	4. Some secondary school completed	3. Self-employed		4. It Varies	1. Daily									20	0	0	0	0	0	0	0
1	1. Male			0. No									4	3	1. Male	1. African	1. South African		42	5. Secondary school completed (Grade 12)	3. Self-employed		4. It Varies	1. Daily									4	0	0	0	0	0	0	0
1	1. Male			0. No									1	1	1. Male	1. African	1. South African		29	5. Secondary school completed (Grade 12)	2. Non-government employee/private company		2. Weekly	1. Daily									10	0	0	0	0	0	0	0
1	2. Female			0. No									2	2	2. Female	1. African	1. South African		52	1. No formal schooling	6. Retired		3. Monthly	1. Daily									5	0	0	0	0	0	0	0
1	1. Male			0. No									2	2	1. Male	1. African	1. South African		40	5. Secondary school completed (Grade 12)	3. Self-employed		3. Monthly	1. Daily									4	0	0	0	0	0	0	0
1	2. Female			0. No									1	1	2. Female	1. African	1. South African		27	6. College/University completed	7. Unemployed, able to work			0. Less than Daily																	2	0	0	0	0	0	0	0
1	1. Male			0. No									2	2	1. Male	1. African	1. South African		35	5. Secondary school completed (Grade 12)	7. Unemployed, able to work		4. It Varies	1. Daily									3	0	0	0	0	0	0	0
1	2. Female			0. No									5	4	2. Female	1. African	1. South African		36	5. Secondary school completed (Grade 12)	7. Unemployed, able to work			1. Daily									6	0	0	0	0	0	0	0
1	1. Male			0. No									3	3	1. Male	1. African	2. Zimbabwean		42	1. No formal schooling	99. Refuse to Answer		3. Monthly	1. Daily									6	0	0	0	0	0	0	0
1	1. Male			0. No									4	4	1. Male	1. African	1. South African		26	4. Some secondary school completed	3. Self-employed		3. Monthly	1. Daily									20	0	0	0	0	0	0	0
1	1. Male			0. No									6	3	1. Male	1. African	1. South African		33	4. Some secondary school completed	7. Unemployed, able to work			1. Daily									9	0	0	0	0	0	0	0
1	2. Female			0. No									3	2	1. Male	1. African	1. South African		18	5. Secondary school completed (Grade 12)	4. Student		3. Monthly	1. Daily									10	0	0	0	0	0	0	0
1	1. Male			0. No									2	2	1. Male	1. African	1. South African		48	3. Primary school completed (Grade 7)	6. Retired			1. Daily									10	0	0	0	0	0	0	0
1	1. Male			1. Yes	1	1							6	4	2. Female	1. African	1. South African		19	5. Secondary school completed (Grade 12)	7. Unemployed, able to work			1. Daily									10	0	0	0	0	0	0	0
1	1. Male			0. No									1	1	1. Male	1. African	1. South African		33	5. Secondary school completed (Grade 12)	2. Non-government employee/private company		3. Monthly	1. Daily									8	0	0	0	0	0	0	0
1	2. Female			0. No									1	1	2. Female	1. African	1. South African		27	4. Some secondary school completed	1. Government employee		3. Monthly	1. Daily									2	0	0	0	0	0	0	0
1	2. Female			0. No									3	2	2. Female	1. African	1. South African		65	4. Some secondary school completed	6. Retired		3. Monthly	1. Daily									4	0	0	0	0	0	0	0
1	1. Male			0. No									1	1	1. Male	1. African	7. Mozambican	Mozambican	31	3. Primary school completed (Grade 7)	3. Self-employed		4. It Varies	1. Daily									10	0	0	0	0	0	0	0
1	2. Female			0. No									5	2	2. Female	1. African	1. South African		34	6. College/University completed	1. Government employee		2. Weekly	0. Less than Daily																	2	0	0	0	0	0	0	0
1	2. Female			0. No									2	2	2. Female	1. African	1. South African		25	6. College/University completed	7. Unemployed, able to work			0. Less than Daily																	2	0	0	0	0	0	0	0
1	2. Female			1. Yes	1	1							4	2	2. Female	1. African	7. Mozambican	Maputo	22	1. No formal schooling	5. Homemaker			1. Daily									5	0	0	0	0	0	0	0
1	1. Male			0. No									2	2	1. Male	1. African	1. South African		65	4. Some secondary school completed	6. Retired		1. Daily	1. Daily									20	0	0	0	0	0	0	0
1	1. Male			0. No									2	2	1. Male	1. African	1. South African		58	2. Some primary school completed	8. Unemployed, unable to work		4. It Varies	1. Daily									2	0	0	0	0	0	0	0
1	2. Female			1. Yes	1	1							2	2	2. Female	1. African	1. South African		77	2. Some primary school completed	8. Unemployed, unable to work		3. Monthly	0. Less than Daily																	1	0	0	0	1	0	0	0
1	1. Male			1. Yes	5					1			3	3	1. Male	1. African	1. South African		22	5. Secondary school completed (Grade 12)	4. Student			0. Less than Daily																	6	0	0	0	0	0	0	0
1	1. Male			0. No									5	4	1. Male	1. African	1. South African		30	4. Some secondary school completed	3. Self-employed		4. It Varies	1. Daily									11	0	0	0	0	0	0	0
1	1. Male			0. No									2	2	1. Male	1. African	1. South African		25	4. Some secondary school completed	3. Self-employed		4. It Varies	1. Daily									7	0	0	0	0	0	0	0
1	1. Male			1. Yes	1	1							2	2	1. Male	1. African	1. South African		52	4. Some secondary school completed	7. Unemployed, able to work		4. It Varies	1. Daily									15	0	0	0	0	0	0	0
1	1. Male			0. No									1	1	1. Male	1. African	2. Zimbabwean		30	3. Primary school completed (Grade 7)	3. Self-employed		4. It Varies	1. Daily									7	0	0	0	0	0	0	0
1	2. Female			0. No									5	3	2. Female	1. African	2. Zimbabwean		31	5. Secondary school completed (Grade 12)	7. Unemployed, able to work		4. It Varies	1. Daily									10	0	0	0	0	0	0	0
1	1. Male			0. No									1	1	1. Male	1. African	1. South African		49	5. Secondary school completed (Grade 12)	3. Self-employed		4. It Varies	1. Daily									12	0	0	0	0	0	0	0
1	1. Male			0. No									3	3	1. Male	1. African	1. South African		36	5. Secondary school completed (Grade 12)	7. Unemployed, able to work			1. Daily									15	0	0	0	0	0	0	0
1	1. Male			0. No									1	1	1. Male	1. African	1. South African		45	4. Some secondary school completed	7. Unemployed, able to work			1. Daily									20	0	0	0	0	0	0	0
1	1. Male			0. No									1	1	1. Male	1. African	1. South African		40	4. Some secondary school completed	2. Non-government employee/private company		1. Daily	1. Daily									8	0	0	0	0	0	0	0
1	1. Male			0. No									3	3	1. Male	1. African	1. South African		37	5. Secondary school completed (Grade 12)	2. Non-government employee/private company		2. Weekly	1. Daily									6	0	0	0	0	0	0	0
1	1. Male			0. No									3	3	1. Male	1. African	1. South African		45	5. Secondary school completed (Grade 12)	7. Unemployed, able to work			0. Less than Daily																	20	0	0	0	0	0	0	0
1	1. Male			1. Yes	5					1			4	4	1. Male	1. African	1. South African		27	6. College/University completed	1. Government employee		3. Monthly	1. Daily									5	0	0	0	0	0	0	1
1	1. Male			0. No									3	3	1. Male	1. African	1. South African		22	5. Secondary school completed (Grade 12)	7. Unemployed, able to work			1. Daily									4	888	888	888	888	888	888	888
1	1. Male			0. No									1	1	1. Male	1. African	1. South African		61	4. Some secondary school completed	6. Retired			1. Daily									5	0	0	0	0	0	0	0
1	1. Male			0. No									2	2	1. Male	1. African	1. South African		38	4. Some secondary school completed	3. Self-employed		4. It Varies	1. Daily									20	0	0	0	0	0	0	0
1	1. Male			0. No									2	2	1. Male	1. African	1. South African		31	5. Secondary school completed (Grade 12)	3. Self-employed		1. Daily	0. Less than Daily																	5	0	0	0	0	0	0	0
1	2. Female			0. No									3	3	2. Female	1. African	1. South African		61	4. Some secondary school completed	7. Unemployed, able to work			1. Daily									20	0	0	0	0	0	0	0
1	1. Male			0. No									1	1	1. Male	1. African	1. South African		72	1. No formal schooling	8. Unemployed, unable to work		4. It Varies	1. Daily									4	0	0	0	0	0	0	0
1	1. Male			0. No									1	1	1. Male	1. African	1. South African		25	5. Secondary school completed (Grade 12)	7. Unemployed, able to work			1. Daily									5	0	0	0	0	0	0	0
1	1. Male			0. No									1	1	1. Male	1. African	1. South African		23	5. Secondary school completed (Grade 12)	7. Unemployed, able to work		4. It Varies	1. Daily									7	0	0	0	0	0	0	0
1	2. Female			0. No									5	3	2. Female	1. African	1. South African		43	3. Primary school completed (Grade 7)	7. Unemployed, able to work			0. Less than Daily																	3	0	0	0	0	0	0	0
1	1. Male			0. No									4	4	1. Male	1. African	1. South African		58	4. Some secondary school completed	8. Unemployed, unable to work		4. It Varies	1. Daily									8	0	0	0	0	0	0	0
1	1. Male			0. No									1	1	2. Female	1. African	1. South African		32	4. Some secondary school completed	3. Self-employed		1. Daily	1. Daily									2	0	0	0	0	0	0	0
1	1. Male			0. No									2	2	1. Male	1. African	1. South African		29	4. Some secondary school completed	1. Government employee		3. Monthly	1. Daily									3	0	0	0	0	0	0	0
1	1. Male			0. No									1	1	1. Male	1. African	1. South African		52	3. Primary school completed (Grade 7)	6. Retired		4. It Varies	1. Daily									15	0	0	0	0	0	0	0
1	1. Male			0. No									1	1	1. Male	1. African	1. South African		36	5. Secondary school completed (Grade 12)	3. Self-employed		3. Monthly	1. Daily									20	0	0	0	0	0	0	0
1	2. Female			0. No									5	5	2. Female	1. African	1. South African		32	4. Some secondary school completed	2. Non-government employee/private company		3. Monthly	1. Daily									10	0	0	0	0	0	0	0
1	2. Female			1. Yes	1	1							4	4	1. Male	1. African	1. South African		22	4. Some secondary school completed	7. Unemployed, able to work			1. Daily									4	0	0	0	0	0	0	0
1	1. Male			0. No									2	2	1. Male	1. African	1. South African		41	6. College/University completed	2. Non-government employee/private company		4. It Varies	1. Daily									10	0	0	0	0	0	0	0
1	1. Male			0. No									2	2	1. Male	1. African	1. South African		18	5. Secondary school completed (Grade 12)	4. Student		4. It Varies	1. Daily									10	0	0	0	0	0	0	0
1	1. Male			0. No									2	2	1. Male	1. African	1. South African		19	4. Some secondary school completed	4. Student			1. Daily									7	0	0	0	0	0	0	0
1	2. Female			0. No									3	3	1. Male	1. African	1. South African		36	4. Some secondary school completed	7. Unemployed, able to work		2. Weekly	1. Daily									20	0	0	0	0	0	0	0
1	2. Female			0. No									3	1	2. Female	1. African	1. South African		35	4. Some secondary school completed	7. Unemployed, able to work			0. Less than Daily																	2	0	0	0	0	0	0	0
1	1. Male			1. Yes	1	1							4	1	2. Female	1. African	1. South African		26	5. Secondary school completed (Grade 12)	7. Unemployed, able to work		4. It Varies	1. Daily									10	0	0	0	0	0	0	0
1	1. Male			0. No									4	1	1. Male	1. African	1. South African		24	5. Secondary school completed (Grade 12)	7. Unemployed, able to work		4. It Varies	1. Daily									10	0	0	0	0	0	0	0
1	2. Female			0. No									4	2	2. Female	1. African	1. South African		39	5. Secondary school completed (Grade 12)	5. Homemaker		3. Monthly	1. Daily									5	0	0	0	0	0	0	0
1	1. Male			0. No									2	2	1. Male	1. African	1. South African		21	5. Secondary school completed (Grade 12)	7. Unemployed, able to work		4. It Varies	1. Daily									6	0	0	0	0	0	0	1
1	1. Male			0. No									1	1	1. Male	1. African	1. South African		48	5. Secondary school completed (Grade 12)	7. Unemployed, able to work			1. Daily									2	0	0	0	0	0	0	0
1	1. Male			0. No									1	1	1. Male	1. African	1. South African		39	4. Some secondary school completed	1. Government employee		3. Monthly	1. Daily									5	0	0	0	0	0	0	0
1	1. Male			0. No									1	1	1. Male	1. African	1. South African		26	5. Secondary school completed (Grade 12)	7. Unemployed, able to work		4. It Varies	1. Daily									4	0	0	0	0	0	0	0
1	1. Male			0. No									1	1	1. Male	1. African	1. South African		36	5. Secondary school completed (Grade 12)	3. Self-employed		1. Daily	1. Daily									888	0	0	0	0	0	0	0
1	1. Male			0. No									3	3	1. Male	1. African	1. South African		20	5. Secondary school completed (Grade 12)	4. Student		4. It Varies	1. Daily									20	0	0	0	0	0	0	0
1	1. Male			0. No									2	1	1. Male	1. African	1. South African		39	3. Primary school completed (Grade 7)	8. Unemployed, unable to work		4. It Varies	1. Daily									10	0	0	0	0	0	0	0
1	1. Male			0. No									1	1	1. Male	1. African	1. South African		25	5. Secondary school completed (Grade 12)	4. Student			1. Daily									7	0	0	0	0	0	0	0
1	1. Male			0. No									3	3	1. Male	1. African	1. South African		31	5. Secondary school completed (Grade 12)	7. Unemployed, able to work			1. Daily									20	0	0	0	0	0	0	0
1	1. Male			0. No									1	1	1. Male	1. African	1. South African		21	4. Some secondary school completed	7. Unemployed, able to work			1. Daily									20	0	0	0	0	0	0	0
1	1. Male			0. No									3	3	2. Female	1. African	1. South African		21	5. Secondary school completed (Grade 12)	2. Non-government employee/private company		3. Monthly	1. Daily									5	0	0	0	0	0	0	0
1	1. Male			0. No									1	1	1. Male	1. African	1. South African		36	5. Secondary school completed (Grade 12)	7. Unemployed, able to work		4. It Varies	1. Daily									20	0	0	0	0	0	0	0
1	1. Male			1. Yes	1	1							5	2	2. Female	1. African	1. South African		43	3. Primary school completed (Grade 7)	5. Homemaker		4. It Varies	1. Daily									8	0	0	0	1	0	0	0
1	1. Male			0. No									1	1	1. Male	1. African	1. South African		47	3. Primary school completed (Grade 7)	2. Non-government employee/private company		3. Monthly	1. Daily									20	0	0	0	0	0	0	0
1	1. Male			0. No									3	3	1. Male	1. African	1. South African		23	5. Secondary school completed (Grade 12)	4. Student			0. Less than Daily																	3	0	0	0	0	0	0	0
1	1. Male			1. Yes	4				1				1	1	1. Male	1. African	2. Zimbabwean		84	1. No formal schooling	8. Unemployed, unable to work			1. Daily									10	0	0	0	0	0	0	0
1	1. Male			0. No									1	1	1. Male	1. African	1. South African		29	5. Secondary school completed (Grade 12)	2. Non-government employee/private company		3. Monthly	1. Daily									7	0	0	0	0	0	0	0
1	1. Male			0. No									2	2	1. Male	1. African	1. South African		37	4. Some secondary school completed	7. Unemployed, able to work		4. It Varies	1. Daily									3	0	0	0	1	0	0	0
1	2. Female			1. Yes	1	1							1	1	2. Female	1. African	1. South African		61	1. No formal schooling	6. Retired		3. Monthly	0. Less than Daily																	4	0	0	0	1	0	0	0
1	1. Male			0. No									1	1	1. Male	1. African	1. South African		29	5. Secondary school completed (Grade 12)	2. Non-government employee/private company		2. Weekly	1. Daily									8	0	0	0	0	0	0	0
1	1. Male			0. No									1	1	1. Male	1. African	1. South African		44	5. Secondary school completed (Grade 12)	2. Non-government employee/private company		3. Monthly	1. Daily									10	0	0	0	0	0	0	0
1	2. Female			0. No									1	1	2. Female	1. African	1. South African		32	2. Some primary school completed	7. Unemployed, able to work		4. It Varies	1. Daily									6	0	0	0	0	0	0	0
1	1. Male			0. No									4	4	1. Male	1. African	1. South African		33	4. Some secondary school completed	7. Unemployed, able to work			1. Daily									10	0	0	0	0	0	0	0
1	1. Male			0. No									1	1	1. Male	1. African	1. South African		20	5. Secondary school completed (Grade 12)	7. Unemployed, able to work		4. It Varies	1. Daily									20	0	0	0	0	0	0	0
1	1. Male			0. No									1	1	1. Male	1. African	1. South African		31	4. Some secondary school completed	3. Self-employed		4. It Varies	1. Daily									8	0	0	0	0	0	0	0
1	1. Male			0. No									1	1	1. Male	1. African	1. South African		57	5. Secondary school completed (Grade 12)	3. Self-employed		3. Monthly	0. Less than Daily																	4	0	0	0	0	0	0	0
1	2. Female			0. No									4	2	2. Female	1. African	1. South African		32	5. Secondary school completed (Grade 12)	7. Unemployed, able to work		3. Monthly	1. Daily									3	0	0	0	0	0	0	0
1	1. Male			0. No									1	1	1. Male	1. African	1. South African		24	5. Secondary school completed (Grade 12)	7. Unemployed, able to work		4. It Varies	1. Daily									3	0	0	0	0	0	0	0
1	1. Male			0. No									2	2	1. Male	1. African	1. South African		30	5. Secondary school completed (Grade 12)	3. Self-employed		1. Daily	1. Daily									20	0	0	0	0	0	0	0
1	1. Male			0. No									2	2	1. Male	1. African	1. South African		37	4. Some secondary school completed	3. Self-employed		4. It Varies	1. Daily									8	0	0	0	0	0	0	0
1	1. Male			0. No									5	5	1. Male	1. African	1. South African		45	5. Secondary school completed (Grade 12)	2. Non-government employee/private company		3. Monthly	1. Daily									5	0	0	0	0	0	0	0
1	1. Male			1. Yes	1	1							2	2	1. Male	1. African	2. Zimbabwean		23	5. Secondary school completed (Grade 12)	7. Unemployed, able to work		4. It Varies	1. Daily									20	0	0	0	0	0	0	0
1	1. Male			0. No									2	2	1. Male	1. African	1. South African		21	5. Secondary school completed (Grade 12)	2. Non-government employee/private company		3. Monthly	1. Daily									8	0	0	0	0	0	0	0
1	1. Male			0. No									4	4	1. Male	1. African	1. South African		27	6. College/University completed	7. Unemployed, able to work			1. Daily									3	0	0	0	0	0	0	0
1	2. Female			0. No									3	1	2. Female	1. African	1. South African		37	4. Some secondary school completed	7. Unemployed, able to work		1. Daily	1. Daily									10	0	0	0	0	0	0	0
1	1. Male			0. No									2	2	1. Male	1. African	1. South African		18	4. Some secondary school completed	4. Student		4. It Varies	1. Daily									9	0	0	0	0	0	0	0
1	1. Male			1. Yes	1	1							2	2	1. Male	1. African	4. Malawian		29	1. No formal schooling	7. Unemployed, able to work		4. It Varies	1. Daily									20	0	0	0	0	0	0	0
1	1. Male			0. No									5	5	1. Male	1. African	1. South African		26	5. Secondary school completed (Grade 12)	1. Government employee		3. Monthly	1. Daily									10	0	0	0	0	0	0	0
1	1. Male			0. No									2	2	1. Male	1. African	1. South African		19	2. Some primary school completed	4. Student		4. It Varies	1. Daily									5	0	0	0	0	0	0	0
1	1. Male			0. No									1	1	1. Male	1. African	1. South African		21	5. Secondary school completed (Grade 12)	7. Unemployed, able to work		4. It Varies	1. Daily									20	0	0	0	0	0	0	0
1	1. Male			0. No									2	2	1. Male	1. African	1. South African		29	5. Secondary school completed (Grade 12)	7. Unemployed, able to work		4. It Varies	1. Daily									5	0	0	0	0	0	0	0
1	1. Male			0. No									4	4	1. Male	1. African	1. South African		18	4. Some secondary school completed	4. Student		4. It Varies	1. Daily									2	0	0	0	0	0	0	0
1	1. Male			0. No									1	1	1. Male	1. African	1. South African		42	5. Secondary school completed (Grade 12)	6. Retired		3. Monthly	1. Daily									14	0	0	0	0	0	0	0
1	1. Male			0. No									3	3	1. Male	1. African	1. South African		38	6. College/University completed	3. Self-employed		3. Monthly	1. Daily									20	0	0	0	0	0	0	0
1	1. Male			0. No									1	1	1. Male	1. African	1. South African		26	4. Some secondary school completed	3. Self-employed		4. It Varies	1. Daily									10	0	0	0	0	0	0	0
1	1. Male			0. No									1	1	1. Male	1. African	1. South African		28	5. Secondary school completed (Grade 12)	2. Non-government employee/private company		4. It Varies	1. Daily									5	0	0	0	0	0	0	0
1	1. Male			0. No									4	2	1. Male	1. African	1. South African		27	5. Secondary school completed (Grade 12)	7. Unemployed, able to work			1. Daily									7	0	0	0	0	0	0	0
1	1. Male			0. No									4	4	1. Male	1. African	1. South African		21	5. Secondary school completed (Grade 12)	4. Student		4. It Varies	1. Daily									5	0	0	0	0	0	0	0
1	2. Female			1. Yes	5					1			2	2	2. Female	1. African	1. South African		18	6. College/University completed	4. Student			1. Daily									2	0	0	0	0	0	0	1
1	1. Male			0. No									1	1	1. Male	1. African	1. South African		60	3. Primary school completed (Grade 7)	8. Unemployed, unable to work		4. It Varies	1. Daily									7	0	0	0	0	0	0	0
1	1. Male			0. No									6	3	2. Female	2. Mixed Race	1. South African		41	5. Secondary school completed (Grade 12)	7. Unemployed, able to work		4. It Varies	1. Daily									8	0	0	0	0	0	0	0
1	1. Male			0. No									1	1	1. Male	1. African	1. South African		29	5. Secondary school completed (Grade 12)	2. Non-government employee/private company		3. Monthly	1. Daily									5	0	0	0	0	0	0	0
1	1. Male			0. No									3	2	1. Male	1. African	1. South African		21	4. Some secondary school completed	7. Unemployed, able to work			1. Daily									3	0	0	0	0	0	0	0
1	2. Female			0. No									5	3	1. Male	1. African	1. South African		20	5. Secondary school completed (Grade 12)	7. Unemployed, able to work			1. Daily									11	0	0	0	0	0	0	0
1	1. Male			0. No									2	2	1. Male	1. African	1. South African		19	5. Secondary school completed (Grade 12)	7. Unemployed, able to work		4. It Varies	1. Daily									5	0	0	0	0	0	0	0
1	2. Female			1. Yes	1	1							10	7	2. Female	1. African	1. South African		57	4. Some secondary school completed	6. Retired		3. Monthly	1. Daily									0	0	0	0	1	0	0	0
1	1. Male			0. No									1	1	1. Male	1. African	1. South African		27	5. Secondary school completed (Grade 12)	1. Government employee		3. Monthly	1. Daily									4	0	0	0	0	0	0	0
1	2. Female			0. No									3	3	2. Female	1. African	1. South African		40	6. College/University completed	7. Unemployed, able to work			1. Daily									20	0	0	0	0	0	0	0
1	1. Male			0. No									5	5	1. Male	1. African	2. Zimbabwean		54	1. No formal schooling	6. Retired		1. Daily	1. Daily									20	0	0	0	0	0	0	0
1	2. Female			0. No									3	2	1. Male	1. African	1. South African		18	4. Some secondary school completed	4. Student			1. Daily									6	0	0	0	0	0	0	0
1	1. Male			0. No									5	2	1. Male	1. African	1. South African		43	4. Some secondary school completed	7. Unemployed, able to work			1. Daily									2	0	0	0	0	0	0	0
1	1. Male			0. No									1	1	1. Male	1. African	4. Malawian		30	5. Secondary school completed (Grade 12)	2. Non-government employee/private company		3. Monthly	1. Daily									10	0	0	0	0	0	0	0
1	1. Male			0. No									1	1	1. Male	1. African	1. South African		40	4. Some secondary school completed	2. Non-government employee/private company		3. Monthly	1. Daily									8	0	0	0	0	0	0	0
1	2. Female			0. No									2	2	2. Female	1. African	1. South African		28	1. No formal schooling	8. Unemployed, unable to work		4. It Varies	1. Daily									20	0	0	0	0	0	0	0
1	1. Male			0. No									5	5	1. Male	1. African	1. South African		47	3. Primary school completed (Grade 7)	1. Government employee		3. Monthly	0. Less than Daily																	2	0	0	0	0	0	0	0
1	1. Male			0. No									2	2	1. Male	1. African	1. South African		20	4. Some secondary school completed	7. Unemployed, able to work		4. It Varies	1. Daily									5	0	0	0	0	0	0	0
1	1. Male			0. No									1	1	1. Male	1. African	1. South African		24	3. Primary school completed (Grade 7)	2. Non-government employee/private company		2. Weekly	1. Daily									7	0	0	0	0	0	0	0
1	1. Male			0. No									6	6	1. Male	1. African	1. South African		19	4. Some secondary school completed	7. Unemployed, able to work			0. Less than Daily																	3	0	0	0	0	0	0	0
1	1. Male			0. No									1	1	1. Male	1. African	1. South African		32	2. Some primary school completed	7. Unemployed, able to work		4. It Varies	1. Daily									5	0	0	0	0	0	0	0
1	1. Male			0. No									3	3	1. Male	1. African	1. South African		21	4. Some secondary school completed	4. Student		4. It Varies	1. Daily									5	0	0	0	0	0	0	0
1	1. Male			0. No									6	6	1. Male	1. African	1. South African		25	5. Secondary school completed (Grade 12)	2. Non-government employee/private company		3. Monthly	1. Daily									5	0	0	0	0	0	0	0
1	1. Male			0. No									1	1	1. Male	1. African	1. South African		42	4. Some secondary school completed	7. Unemployed, able to work		4. It Varies	1. Daily									8	0	0	0	0	0	0	0
1	1. Male			0. No									3	2	1. Male	1. African	1. South African		25	5. Secondary school completed (Grade 12)	7. Unemployed, able to work		4. It Varies	1. Daily									3	0	0	0	0	0	0	0
1	1. Male			0. No									1	1	1. Male	1. African	1. South African		28	3. Primary school completed (Grade 7)	2. Non-government employee/private company		3. Monthly	1. Daily									20	0	0	0	0	0	0	0
1	1. Male			0. No									1	1	1. Male	1. African	1. South African		42	5. Secondary school completed (Grade 12)	7. Unemployed, able to work		4. It Varies	1. Daily									5	0	0	0	0	0	0	0
1	1. Male			0. No									5	3	1. Male	1. African	1. South African		32	6. College/University completed	3. Self-employed		4. It Varies	1. Daily									2	0	0	0	0	0	0	0
1	1. Male			0. No									1	1	1. Male	1. African	1. South African		30	5. Secondary school completed (Grade 12)	2. Non-government employee/private company		2. Weekly	1. Daily									12	0	0	0	0	0	0	0
1	1. Male			0. No									2	2	1. Male	1. African	1. South African		19	4. Some secondary school completed	4. Student		4. It Varies	1. Daily									3	0	0	0	0	0	0	0
1	1. Male			0. No									1	1	1. Male	1. African	1. South African		42	2. Some primary school completed	2. Non-government employee/private company		3. Monthly	1. Daily									10	0	0	0	0	0	0	0
1	2. Female			1. Yes	1	1							3	2	2. Female	1. African	1. South African		28	4. Some secondary school completed	7. Unemployed, able to work			1. Daily									0	0	0	0	1	0	0	0
1	1. Male			0. No									2	2	1. Male	1. African	1. South African		29	5. Secondary school completed (Grade 12)	7. Unemployed, able to work		4. It Varies	1. Daily									5	0	0	0	0	0	0	0
1	1. Male			0. No									2	2	1. Male	1. African	1. South African		55	6. College/University completed	8. Unemployed, unable to work		4. It Varies	1. Daily									8	0	0	0	0	0	0	0
1	2. Female			0. No									4	2	1. Male	1. African	1. South African		20	4. Some secondary school completed	7. Unemployed, able to work			1. Daily									5	0	0	0	0	0	0	0
1	1. Male			0. No									3	3	1. Male	1. African	1. South African		20	4. Some secondary school completed	3. Self-employed		1. Daily	1. Daily									2	0	0	0	0	0	0	0
1	1. Male			0. No									6	5	1. Male	1. African	1. South African		30	4. Some secondary school completed	7. Unemployed, able to work			1. Daily									8	0	0	0	0	0	0	0
1	1. Male			0. No									2	2	1. Male	1. African	1. South African		18	4. Some secondary school completed	4. Student			0. Less than Daily																	2	0	0	0	0	0	0	0
1	1. Male			0. No									2	2	2. Female	1. African	1. South African		27	5. Secondary school completed (Grade 12)	3. Self-employed		3. Monthly	1. Daily									10	0	0	0	0	0	0	0
1	1. Male			0. No									1	1	1. Male	1. African	2. Zimbabwean		33	3. Primary school completed (Grade 7)	2. Non-government employee/private company		2. Weekly	1. Daily									3	0	0	0	0	0	0	0
1	1. Male			0. No									4	4	1. Male	1. African	1. South African		18	4. Some secondary school completed	4. Student		4. It Varies	1. Daily									5	0	0	0	0	0	0	0
1	1. Male			0. No									1	1	1. Male	1. African	2. Zimbabwean		29	5. Secondary school completed (Grade 12)	7. Unemployed, able to work		4. It Varies	1. Daily									2	0	0	0	0	0	0	0
1	1. Male			0. No									1	1	1. Male	1. African	1. South African		39	4. Some secondary school completed	2. Non-government employee/private company		3. Monthly	1. Daily									6	0	0	0	0	0	0	0
1	1. Male			0. No									1	1	1. Male	1. African	1. South African		20	5. Secondary school completed (Grade 12)	7. Unemployed, able to work		4. It Varies	1. Daily									20	0	0	0	0	0	0	0
1	1. Male			0. No									1	1	1. Male	1. African	1. South African		30	5. Secondary school completed (Grade 12)	2. Non-government employee/private company		3. Monthly	1. Daily									10	0	0	0	0	0	0	0
1	1. Male			0. No									4	4	1. Male	1. African	1. South African		20	4. Some secondary school completed	7. Unemployed, able to work			1. Daily									5	0	0	0	0	0	0	0
1	1. Male			0. No									2	2	1. Male	1. African	1. South African		21	4. Some secondary school completed	7. Unemployed, able to work		3. Monthly	1. Daily									7	0	0	0	0	0	0	0
1	1. Male			0. No									4	4	1. Male	1. African	1. South African		19	5. Secondary school completed (Grade 12)	4. Student		4. It Varies	1. Daily									10	0	0	0	0	0	0	0
1	2. Female			0. No									2	2	2. Female	1. African	1. South African		21	4. Some secondary school completed	4. Student		4. It Varies	1. Daily									10	0	0	0	0	0	0	0
1	2. Female			0. No									5	1	2. Female	1. African	1. South African		31	5. Secondary school completed (Grade 12)	1. Government employee		3. Monthly	1. Daily									10	0	0	0	0	0	0	0
1	2. Female			0. No									2	2	1. Male	1. African	1. South African		21	4. Some secondary school completed	8. Unemployed, unable to work			1. Daily									5	0	0	0	0	0	0	0
1	2. Female			0. No									3	3	1. Male	1. African	1. South African		19	5. Secondary school completed (Grade 12)	7. Unemployed, able to work			1. Daily									3	0	0	0	0	0	0	0
1	1. Male			0. No									1	1	1. Male	1. African	1. South African		28	5. Secondary school completed (Grade 12)	7. Unemployed, able to work		4. It Varies	1. Daily									7	0	0	0	0	0	0	0
1	1. Male			0. No									4	2	1. Male	1. African	1. South African		31	4. Some secondary school completed	7. Unemployed, able to work		4. It Varies	1. Daily									4	0	0	0	0	0	0	0
1	1. Male			0. No									1	1	1. Male	1. African	1. South African		31	4. Some secondary school completed	7. Unemployed, able to work		3. Monthly	1. Daily									10	0	0	0	0	0	0	0
1	1. Male			0. No									1	1	1. Male	1. African	1. South African		45	1. No formal schooling	3. Self-employed		4. It Varies	1. Daily									10	0	0	0	0	0	0	0
1	1. Male			0. No									7	7	1. Male	1. African	1. South African		28	5. Secondary school completed (Grade 12)	99. Refuse to Answer			1. Daily									888	0	0	0	0	0	0	0
1	1. Male			0. No									3	3	1. Male	1. African	1. South African		27	5. Secondary school completed (Grade 12)	7. Unemployed, able to work		4. It Varies	1. Daily									20	0	0	0	0	0	0	0
1	1. Male			0. No									1	1	1. Male	1. African	1. South African		20	5. Secondary school completed (Grade 12)	7. Unemployed, able to work		4. It Varies	1. Daily									2	0	0	0	0	0	0	0
1	1. Male			0. No									3	3	1. Male	1. African	1. South African		44	2. Some primary school completed	7. Unemployed, able to work		4. It Varies	1. Daily									12	0	0	0	0	0	0	0
1	1. Male			0. No									4	4	2. Female	1. African	1. South African		19	5. Secondary school completed (Grade 12)	1. Government employee		3. Monthly	1. Daily									3	0	0	0	0	0	0	0
1	2. Female			0. No									2	2	2. Female	1. African	1. South African		30	5. Secondary school completed (Grade 12)	7. Unemployed, able to work		4. It Varies	1. Daily									15	0	0	0	0	0	0	0
1	1. Male			0. No									2	2	1. Male	1. African	1. South African		71	2. Some primary school completed	6. Retired			1. Daily									5	0	0	0	0	0	0	0
1	1. Male			0. No									4	1	1. Male	1. African	1. South African		19	1. No formal schooling	7. Unemployed, able to work			1. Daily									10	0	0	0	0	0	0	0
1	1. Male			0. No									1	1	1. Male	1. African	1. South African		57	3. Primary school completed (Grade 7)	6. Retired			1. Daily									5	0	0	0	0	0	0	0
1	1. Male			0. No									2	2	1. Male	1. African	1. South African		35	5. Secondary school completed (Grade 12)	7. Unemployed, able to work			1. Daily									12	0	0	0	0	0	0	0
1	1. Male			0. No									1	1	1. Male	1. African	1. South African		40	4. Some secondary school completed	7. Unemployed, able to work			1. Daily									12	0	0	0	0	0	0	0
1	1. Male			0. No									3	3	1. Male	1. African	1. South African		40	4. Some secondary school completed	2. Non-government employee/private company		3. Monthly	1. Daily									20	0	0	0	0	0	0	0
1	2. Female			0. No									1	1	2. Female	1. African	1. South African		49	5. Secondary school completed (Grade 12)	3. Self-employed		3. Monthly	1. Daily									20	0	0	0	0	0	0	0
1	1. Male			1. Yes	1	1							3	2	1. Male	1. African	1. South African		30	5. Secondary school completed (Grade 12)	2. Non-government employee/private company		3. Monthly	1. Daily									4	0	0	0	0	0	0	0
1	2. Female			0. No									2	2	2. Female	1. African	1. South African		19	5. Secondary school completed (Grade 12)	7. Unemployed, able to work			1. Daily									8	0	0	0	0	0	0	0
1	1. Male			0. No									3	3	1. Male	1. African	1. South African		22	5. Secondary school completed (Grade 12)	4. Student			1. Daily									7	0	0	0	0	0	0	0
1	1. Male			0. No									1	1	1. Male	1. African	1. South African		20	4. Some secondary school completed	7. Unemployed, able to work			1. Daily									10	0	0	0	0	0	0	0
1	1. Male			0. No									4	2	1. Male	1. African	1. South African		42	4. Some secondary school completed	2. Non-government employee/private company		4. It Varies	1. Daily									7	0	0	0	0	0	0	0
1	1. Male			0. No									5	3	1. Male	1. African	1. South African		39	4. Some secondary school completed	2. Non-government employee/private company		4. It Varies	1. Daily									5	0	0	0	0	0	0	0
1	1. Male			0. No									3	2	1. Male	1. African	1. South African		32	4. Some secondary school completed	2. Non-government employee/private company		4. It Varies	1. Daily									6	0	0	0	0	0	0	0
1	1. Male			0. No									3	3	1. Male	1. African	1. South African		30	5. Secondary school completed (Grade 12)	7. Unemployed, able to work			1. Daily									0	0	0	0	0	0	0	0
1	2. Female			0. No									3	2	2. Female	1. African	1. South African		21	4. Some secondary school completed	7. Unemployed, able to work			1. Daily									6	0	0	0	0	0	0	0
1	1. Male			0. No									5	3	1. Male	1. African	1. South African		24	5. Secondary school completed (Grade 12)	2. Non-government employee/private company		4. It Varies	1. Daily									8	0	0	0	0	0	0	0
1	2. Female			1. Yes	1	1							4	4	2. Female	1. African	1. South African		21	5. Secondary school completed (Grade 12)	4. Student			1. Daily									4	0	0	0	0	0	0	0
1	1. Male			1. Yes	1	1							3	3	2. Female	1. African	1. South African		29	4. Some secondary school completed	7. Unemployed, able to work			1. Daily									4	0	0	0	0	0	0	0
1	1. Male			0. No									1	1	1. Male	1. African	1. South African		21	5. Secondary school completed (Grade 12)	4. Student			1. Daily									8	0	0	0	0	0	0	0
1	1. Male			0. No									5	3	2. Female	1. African	1. South African		19	5. Secondary school completed (Grade 12)	4. Student			1. Daily									5	0	0	0	0	0	0	0
1	1. Male			0. No									3	1	1. Male	1. African	1. South African		37	4. Some secondary school completed	7. Unemployed, able to work			1. Daily									10	0	0	0	0	0	0	0
1	1. Male			0. No									1	1	1. Male	1. African	1. South African		19	3. Primary school completed (Grade 7)	99. Refuse to Answer			1. Daily									15	0	0	0	0	0	0	0
1	2. Female			0. No									1	1	2. Female	1. African	1. South African		20	4. Some secondary school completed	7. Unemployed, able to work			1. Daily									4	0	0	0	0	0	0	0
1	2. Female			0. No									1	1	2. Female	1. African	1. South African		21	5. Secondary school completed (Grade 12)	7. Unemployed, able to work			1. Daily									5	0	0	0	0	0	0	0
1	2. Female			1. Yes	1	1							2	2	1. Male	1. African	1. South African		27	4. Some secondary school completed	7. Unemployed, able to work			1. Daily									8	0	0	0	0	0	0	0
1	1. Male			0. No									4	3	1. Male	1. African	1. South African		25	5. Secondary school completed (Grade 12)	7. Unemployed, able to work			1. Daily									6	0	0	0	0	0	0	0
1	1. Male			0. No									3	3	1. Male	1. African	1. South African		28	5. Secondary school completed (Grade 12)	7. Unemployed, able to work			1. Daily									5	0	0	0	0	0	0	0
1	1. Male			0. No									1	1	1. Male	1. African	1. South African		40	3. Primary school completed (Grade 7)	7. Unemployed, able to work			1. Daily									8	0	0	0	0	0	0	0
1	1. Male			0. No									3	2	1. Male	1. African	1. South African		41	3. Primary school completed (Grade 7)	3. Self-employed		4. It Varies	1. Daily									7	0	0	0	0	0	0	0
1	2. Female			0. No									3	2	2. Female	1. African	1. South African		21	5. Secondary school completed (Grade 12)	7. Unemployed, able to work			1. Daily									5	0	0	0	0	0	0	0
1	1. Male			0. No									3	3	1. Male	1. African	1. South African		24	4. Some secondary school completed	2. Non-government employee/private company		3. Monthly	1. Daily									10	0	0	0	0	0	0	0
1	1. Male			0. No									3	2	1. Male	1. African	1. South African		32	5. Secondary school completed (Grade 12)	3. Self-employed		4. It Varies	1. Daily									8	0	0	0	0	0	0	0
1	1. Male			0. No									6	3	1. Male	1. African	1. South African		24	5. Secondary school completed (Grade 12)	4. Student			1. Daily									10	0	0	0	0	0	0	0
1	1. Male			0. No									1	1	1. Male	1. African	1. South African		29	4. Some secondary school completed	8. Unemployed, unable to work			1. Daily									8	0	0	0	0	0	0	0
1	1. Male			0. No									2	1	2. Female	1. African	1. South African		30	4. Some secondary school completed	7. Unemployed, able to work			1. Daily									3	0	0	0	0	0	0	0
1	2. Female			0. No									3	2	1. Male	1. African	1. South African		24	4. Some secondary school completed	7. Unemployed, able to work			1. Daily									5	0	0	0	0	0	0	0
1	2. Female			0. No									4	1	2. Female	1. African	1. South African		21	5. Secondary school completed (Grade 12)	4. Student			0. Less than Daily																	4	0	0	0	0	0	0	0
1	1. Male			0. No									2	2	1. Male	1. African	1. South African		32	4. Some secondary school completed	7. Unemployed, able to work			1. Daily									10	0	0	0	0	0	0	0
1	2. Female			0. No									5	2	2. Female	1. African	1. South African		24	5. Secondary school completed (Grade 12)	4. Student			1. Daily									6	0	0	0	0	0	0	0
1	2. Female			1. Yes	1	1							2	2	2. Female	1. African	1. South African		20	5. Secondary school completed (Grade 12)	2. Non-government employee/private company		4. It Varies	1. Daily									2	0	0	0	0	0	8	0
1	1. Male			0. No									1	1	1. Male	1. African	1. South African		34	1. No formal schooling	3. Self-employed		4. It Varies	1. Daily									20	0	0	0	0	0	0	0
1	1. Male			0. No									2	2	2. Female	1. African	1. South African		33	5. Secondary school completed (Grade 12)	7. Unemployed, able to work			1. Daily									8	0	0	0	0	0	0	0
1	2. Female			0. No									2	2	2. Female	1. African	1. South African		25	4. Some secondary school completed	7. Unemployed, able to work			1. Daily									5	0	0	0	0	0	0	0
1	2. Female			0. No									3	3	2. Female	1. African	1. South African		39	5. Secondary school completed (Grade 12)	2. Non-government employee/private company		3. Monthly	1. Daily									6	0	0	0	0	0	0	0
1	1. Male			0. No									2	1	1. Male	1. African	1. South African		20	1. No formal schooling	3. Self-employed			1. Daily									10	0	0	0	0	0	0	0
1	1. Male			0. No									3	3	1. Male	1. African	1. South African		60	5. Secondary school completed (Grade 12)	3. Self-employed		3. Monthly	1. Daily									10	0	0	0	0	0	0	0
1	1. Male			0. No									3	1	1. Male	1. African	1. South African		35	1. No formal schooling	3. Self-employed		4. It Varies	1. Daily									20	0	0	0	0	0	0	0
1	1. Male			0. No									1	1	1. Male	1. African	1. South African		47	3. Primary school completed (Grade 7)	2. Non-government employee/private company		2. Weekly	1. Daily									15	0	0	0	0	0	0	0
1	2. Female			0. No									2	2	2. Female	1. African	1. South African		30	5. Secondary school completed (Grade 12)	7. Unemployed, able to work			1. Daily									3	0	0	0	0	0	0	0
1	2. Female			1. Yes	1	1							3	2	1. Male	1. African	1. South African		20	5. Secondary school completed (Grade 12)	7. Unemployed, able to work			1. Daily									6	0	0	0	0	0	0	0
1	1. Male			0. No									2	2	1. Male	1. African	1. South African		49	5. Secondary school completed (Grade 12)	2. Non-government employee/private company		1. Daily	1. Daily									20	0	0	0	0	0	0	0
1	2. Female			0. No									2	2	2. Female	1. African	1. South African		30	5. Secondary school completed (Grade 12)	7. Unemployed, able to work			1. Daily									0	0	0	0	0	0	0	0
1	2. Female			0. No									3	3	1. Male	1. African	1. South African		18	4. Some secondary school completed	4. Student			1. Daily									3	0	0	0	0	0	0	0
1	1. Male			0. No									5	2	1. Male	1. African	1. South African		37	4. Some secondary school completed	7. Unemployed, able to work			1. Daily									3	0	0	0	0	0	0	0
1	1. Male			0. No									4	1	2. Female	1. African	1. South African		40	5. Secondary school completed (Grade 12)	3. Self-employed		4. It Varies	1. Daily									6	0	0	0	0	0	0	0
1	1. Male			0. No									4	3	1. Male	1. African	1. South African		22	5. Secondary school completed (Grade 12)	2. Non-government employee/private company		3. Monthly	1. Daily									10	0	0	0	0	0	0	0
1	1. Male			0. No									3	2	1. Male	1. African	1. South African		20	1. No formal schooling	1. Government employee		3. Monthly	1. Daily									12	0	0	0	0	0	0	0
1	1. Male			0. No									1	1	1. Male	1. African	1. South African		18	4. Some secondary school completed	7. Unemployed, able to work			1. Daily									5	0	0	0	0	0	0	0
1	1. Male			0. No									3	2	1. Male	1. African	1. South African		19	5. Secondary school completed (Grade 12)	4. Student			0. Less than Daily																	3	0	0	0	0	0	0	0
1	1. Male			0. No									1	1	1. Male	1. African	1. South African		23	4. Some secondary school completed	7. Unemployed, able to work			1. Daily									8	0	0	0	0	0	0	0
1	1. Male			0. No									4	2	1. Male	1. African	1. South African		25	4. Some secondary school completed	4. Student			1. Daily									10	0	0	0	0	0	0	0
1	1. Male			0. No									7	4	1. Male	1. African	1. South African		60	2. Some primary school completed	6. Retired			1. Daily									4	0	0	0	0	0	0	0
1	2. Female			0. No									4	2	2. Female	1. African	1. South African		25	5. Secondary school completed (Grade 12)	7. Unemployed, able to work			1. Daily									11	0	0	0	0	0	0	0
1	1. Male			0. No									1	1	1. Male	1. African	1. South African		30	4. Some secondary school completed	2. Non-government employee/private company		3. Monthly	1. Daily									14	0	0	0	0	0	0	0
1	1. Male			0. No									1	1	1. Male	1. African	1. South African		29	5. Secondary school completed (Grade 12)	2. Non-government employee/private company		3. Monthly	1. Daily									12	0	0	0	0	0	0	0
1	2. Female			0. No									3	1	2. Female	1. African	1. South African		21	4. Some secondary school completed	7. Unemployed, able to work			1. Daily									5	0	0	0	0	0	0	0
1	1. Male			0. No									4	3	1. Male	1. African	1. South African		22	4. Some secondary school completed	2. Non-government employee/private company		3. Monthly	1. Daily									8	0	0	0	0	0	0	0
1	1. Male			0. No									1	1	1. Male	1. African	1. South African		31	3. Primary school completed (Grade 7)	7. Unemployed, able to work			1. Daily									6	0	0	0	0	0	0	0
1	1. Male			0. No									1	1	1. Male	1. African	1. South African		31	6. College/University completed	2. Non-government employee/private company		3. Monthly	1. Daily									0	0	0	0	0	0	0	0
1	1. Male			1. Yes	1	1							6	5	2. Female	1. African	1. South African		25	5. Secondary school completed (Grade 12)	2. Non-government employee/private company		3. Monthly	1. Daily									6	0	0	0	0	0	0	0
1	1. Male			0. No									5	2	1. Male	1. African	1. South African		41	4. Some secondary school completed	2. Non-government employee/private company		2. Weekly	1. Daily									5	0	0	0	0	0	0	0
1	1. Male			0. No									1	1	1. Male	1. African	1. South African		65	3. Primary school completed (Grade 7)	6. Retired			1. Daily									5	0	0	0	0	0	0	0
1	1. Male			1. Yes	1	1							2	2	1. Male	1. African	1. South African		18	4. Some secondary school completed	7. Unemployed, able to work			1. Daily									20	0	0	0	0	0	0	0
1	2. Female			0. No									2	2	2. Female	1. African	1. South African		42	5. Secondary school completed (Grade 12)	2. Non-government employee/private company		3. Monthly	1. Daily									15	0	0	0	0	0	0	0
1	1. Male			0. No									2	2	1. Male	1. African	1. South African		28	5. Secondary school completed (Grade 12)	3. Self-employed		4. It Varies	1. Daily									7	0	0	0	0	0	0	0
1	2. Female			0. No									2	2	2. Female	1. African	1. South African		49	4. Some secondary school completed	3. Self-employed		3. Monthly	1. Daily									12	0	0	0	0	0	0	0
1	1. Male			0. No									1	1	1. Male	1. African	1. South African		30	5. Secondary school completed (Grade 12)	7. Unemployed, able to work			1. Daily									10	0	0	0	0	0	0	0
1	1. Male			0. No									5	2	2. Female	1. African	1. South African		37	4. Some secondary school completed	5. Homemaker			1. Daily									5	0	0	0	0	0	0	0
1	2. Female			1. Yes	1	1							4	3	1. Male	1. African	1. South African		19	5. Secondary school completed (Grade 12)	7. Unemployed, able to work			1. Daily									4	0	0	0	0	0	0	0
1	1. Male			0. No									1	1	1. Male	1. African	1. South African		40	3. Primary school completed (Grade 7)	7. Unemployed, able to work			1. Daily									6	0	0	0	0	0	0	0
1	1. Male			0. No									4	3	1. Male	1. African	1. South African		19	5. Secondary school completed (Grade 12)	4. Student			1. Daily									5	0	0	0	0	0	0	0
1	2. Female			0. No									3	3	2. Female	1. African	1. South African		24	5. Secondary school completed (Grade 12)	7. Unemployed, able to work			1. Daily									5	0	0	0	0	0	0	0
1	1. Male			0. No									1	1	1. Male	1. African	1. South African		36	3. Primary school completed (Grade 7)	2. Non-government employee/private company		2. Weekly	1. Daily									13	0	0	0	0	0	0	0
1	2. Female			0. No									3	1	2. Female	1. African	1. South African		34	4. Some secondary school completed	7. Unemployed, able to work			1. Daily									4	0	0	0	0	0	0	0
1	1. Male			0. No									6	3	1. Male	1. African	1. South African		20	5. Secondary school completed (Grade 12)	4. Student			1. Daily									6	0	0	0	0	0	0	0
1	1. Male			0. No									1	1	1. Male	1. African	1. South African		20	4. Some secondary school completed	2. Non-government employee/private company		3. Monthly	1. Daily									6	0	0	0	0	0	0	0
1	2. Female			0. No									6	3	2. Female	1. African	1. South African		60	2. Some primary school completed	6. Retired			1. Daily									10	0	0	0	0	0	0	0
1	1. Male			0. No									1	1	1. Male	1. African	1. South African		33	4. Some secondary school completed	2. Non-government employee/private company		2. Weekly	1. Daily									6	0	0	0	0	0	0	0
1	1. Male			0. No									6	3	1. Male	1. African	1. South African		38	4. Some secondary school completed	7. Unemployed, able to work			1. Daily									6	0	0	0	0	0	0	0
1	2. Female			0. No									4	1	2. Female	1. African	1. South African		23	4. Some secondary school completed	7. Unemployed, able to work			0. Less than Daily																	3	0	0	0	0	0	0	0
1	2. Female			0. No									3	2	2. Female	1. African	1. South African		67	3. Primary school completed (Grade 7)	6. Retired			0. Less than Daily																	2	0	0	0	0	0	0	0
1	1. Male			0. No									5	3	1. Male	1. African	1. South African		20	4. Some secondary school completed	2. Non-government employee/private company		3. Monthly	1. Daily									5	0	0	0	0	0	0	0
1	1. Male			0. No									6	2	1. Male	1. African	1. South African		40	2. Some primary school completed	3. Self-employed		4. It Varies	1. Daily									10	0	0	0	0	0	0	0
1	2. Female			0. No									4	1	2. Female	1. African	1. South African		23	4. Some secondary school completed	4. Student			0. Less than Daily																	3	0	0	0	0	0	0	0
1	1. Male			0. No									4	2	1. Male	1. African	1. South African		44	5. Secondary school completed (Grade 12)	2. Non-government employee/private company		2. Weekly	1. Daily									4	0	0	0	0	0	0	0
1	1. Male			0. No									1	1	1. Male	1. African	1. South African		38	4. Some secondary school completed	7. Unemployed, able to work			1. Daily									8	0	0	0	0	0	0	0
1	1. Male			0. No									4	2	1. Male	1. African	1. South African		29	5. Secondary school completed (Grade 12)	7. Unemployed, able to work			1. Daily									5	0	0	0	0	0	0	0
1	1. Male			0. No									1	1	1. Male	1. African	1. South African		31	4. Some secondary school completed	3. Self-employed		4. It Varies	0. Less than Daily																	3	0	0	0	0	0	0	0
1	1. Male			0. No									6	2	2. Female	1. African	1. South African		24	3. Primary school completed (Grade 7)	8. Unemployed, unable to work			1. Daily									15	0	0	0	0	0	0	0
1	1. Male			1. Yes	1	1							2	2	1. Male	1. African	1. South African		29	4. Some secondary school completed	7. Unemployed, able to work			1. Daily									20	0	0	0	0	0	0	0
1	1. Male			0. No									1	1	1. Male	1. African	1. South African		27	4. Some secondary school completed	2. Non-government employee/private company		2. Weekly	1. Daily									9	0	0	0	0	0	0	0
1	1. Male			0. No									3	3	1. Male	1. African	1. South African		21	4. Some secondary school completed	7. Unemployed, able to work			1. Daily									5	0	0	0	0	0	0	0
1	1. Male			0. No									3	2	1. Male	1. African	1. South African		46	4. Some secondary school completed	2. Non-government employee/private company		4. It Varies	1. Daily									10	0	0	0	0	0	0	0
1	1. Male			0. No									3	3	1. Male	1. African	1. South African		33	5. Secondary school completed (Grade 12)	7. Unemployed, able to work			1. Daily									10	0	0	0	0	0	0	0
1	1. Male			0. No									6	4	1. Male	1. African	1. South African		19	5. Secondary school completed (Grade 12)	4. Student			1. Daily									5	0	0	0	0	0	0	0
1	1. Male			0. No									3	3	1. Male	1. African	1. South African		55	5. Secondary school completed (Grade 12)	2. Non-government employee/private company		3. Monthly	1. Daily									20	0	0	0	0	0	0	0
1	1. Male			0. No									3	2	1. Male	1. African	1. South African		31	6. College/University completed	1. Government employee		3. Monthly	1. Daily									10	0	0	0	0	0	0	0
1	2. Female			0. No									3	3	1. Male	1. African	1. South African		18	4. Some secondary school completed	4. Student			0. Less than Daily																	3	0	0	0	0	0	0	0
1	1. Male			0. No									3	2	1. Male	1. African	1. South African		31	5. Secondary school completed (Grade 12)	2. Non-government employee/private company		2. Weekly	1. Daily									8	0	0	0	0	0	0	0
1	1. Male			0. No									3	3	1. Male	1. African	1. South African		32	6. College/University completed	1. Government employee		3. Monthly	1. Daily									12	0	0	0	0	0	0	0
1	1. Male			0. No									3	2	1. Male	1. African	1. South African		30	4. Some secondary school completed	3. Self-employed		4. It Varies	1. Daily									10	0	0	0	0	0	0	0
1	1. Male			0. No									1	1	1. Male	1. African	1. South African		26	4. Some secondary school completed	7. Unemployed, able to work			1. Daily									20	0	0	0	0	0	0	0
1	1. Male			0. No									4	3	1. Male	1. African	1. South African		37	4. Some secondary school completed	2. Non-government employee/private company		3. Monthly	1. Daily									10	0	0	0	0	0	0	0
1	1. Male			0. No									2	2	1. Male	1. African	1. South African		21	4. Some secondary school completed	2. Non-government employee/private company		2. Weekly	1. Daily									9	0	0	0	0	0	0	0
1	2. Female			1. Yes	1	1							3	2	1. Male	1. African	1. South African		20	4. Some secondary school completed	7. Unemployed, able to work			1. Daily									7	0	0	0	0	0	0	0
1	1. Male			0. No									2	2	1. Male	1. African	1. South African		43	2. Some primary school completed	7. Unemployed, able to work			1. Daily									6	0	0	0	0	0	0	0
1	1. Male			0. No									1	1	1. Male	1. African	1. South African		22	1. No formal schooling	7. Unemployed, able to work			1. Daily									20	0	0	0	0	0	0	0
1	2. Female			0. No									2	1	2. Female	1. African	1. South African		41	5. Secondary school completed (Grade 12)	1. Government employee		3. Monthly	1. Daily									6	0	0	0	0	0	0	0
1	1. Male			0. No									1	1	1. Male	1. African	1. South African		49	4. Some secondary school completed	6. Retired			1. Daily									2	0	0	0	0	0	0	0
1	1. Male			0. No									3	2	1. Male	1. African	1. South African		45	1. No formal schooling	7. Unemployed, able to work			1. Daily									15	0	0	0	0	0	0	0
1	1. Male			0. No									1	1	1. Male	1. African	1. South African		31	4. Some secondary school completed	7. Unemployed, able to work			1. Daily									4	0	0	0	0	0	0	0
1	1. Male			0. No									3	3	1. Male	1. African	1. South African		23	5. Secondary school completed (Grade 12)	7. Unemployed, able to work			1. Daily									10	0	0	0	0	0	0	0
1	1. Male			0. No									3	2	1. Male	2. Mixed Race	1. South African		22	4. Some secondary school completed	8. Unemployed, unable to work			1. Daily									7	0	0	0	0	0	0	0
1	1. Male			0. No									2	1	1. Male	1. African	1. South African		38	4. Some secondary school completed	7. Unemployed, able to work			1. Daily									5	0	0	0	0	0	0	0
1	1. Male			0. No									1	1	1. Male	1. African	1. South African		31	4. Some secondary school completed	7. Unemployed, able to work			1. Daily									12	0	0	0	0	0	0	0
1	1. Male			0. No									4	3	2. Female	1. African	1. South African		21	4. Some secondary school completed	7. Unemployed, able to work			1. Daily									4	0	0	0	0	0	0	0
1	1. Male			1. Yes	3			1					5	4	1. Male	1. African	1. South African		22	5. Secondary school completed (Grade 12)	7. Unemployed, able to work			1. Daily									5	0	0	0	0	0	0	0
1	1. Male			0. No									3	2	1. Male	1. African	1. South African		23	4. Some secondary school completed	7. Unemployed, able to work			1. Daily									6	0	0	0	0	0	0	0
1	2. Female			0. No									3	1	2. Female	1. African	1. South African		40	5. Secondary school completed (Grade 12)	2. Non-government employee/private company		4. It Varies	1. Daily									4	0	0	0	0	0	0	0
1	1. Male			0. No									6	3	1. Male	1. African	1. South African		19	4. Some secondary school completed	4. Student			1. Daily									2	0	0	0	0	0	0	0
1	2. Female			0. No									4	2	2. Female	1. African	1. South African		20	5. Secondary school completed (Grade 12)	7. Unemployed, able to work			1. Daily									4	0	0	0	0	0	0	0
1	1. Male			1. Yes	1	1							2	2	1. Male	1. African	1. South African		41	4. Some secondary school completed	2. Non-government employee/private company		3. Monthly	1. Daily									16	0	0	0	0	0	0	0
1	2. Female			0. No									4	1	2. Female	1. African	1. South African		34	4. Some secondary school completed	7. Unemployed, able to work			1. Daily									5	0	0	0	0	0	0	0
1	1. Male			0. No									2	2	1. Male	1. African	1. South African		32	5. Secondary school completed (Grade 12)	2. Non-government employee/private company		2. Weekly	1. Daily									8	0	0	0	0	0	0	0
1	1. Male			0. No									4	4	1. Male	1. African	1. South African		29	5. Secondary school completed (Grade 12)	2. Non-government employee/private company		3. Monthly	1. Daily									20	0	0	0	0	0	0	0
1	1. Male			0. No									3	2	2. Female	1. African	1. South African		23	5. Secondary school completed (Grade 12)	2. Non-government employee/private company		4. It Varies	1. Daily									3	0	0	0	0	0	0	0
1	1. Male			0. No									1	1	1. Male	1. African	1. South African		31	4. Some secondary school completed	2. Non-government employee/private company		3. Monthly	1. Daily									12	0	0	0	0	0	0	0
1	1. Male			0. No									1	1	1. Male	1. African	1. South African		41	4. Some secondary school completed	2. Non-government employee/private company		2. Weekly	1. Daily									12	0	0	0	0	0	0	0
1	1. Male			0. No									2	2	1. Male	1. African	1. South African		31	1. No formal schooling	2. Non-government employee/private company		4. It Varies	1. Daily									20	0	0	0	0	0	0	0
1	2. Female			0. No									4	2	2. Female	1. African	1. South African		48	3. Primary school completed (Grade 7)	3. Self-employed		4. It Varies	1. Daily									8	0	0	0	0	0	0	0
1	1. Male			0. No									5	2	1. Male	1. African	1. South African		41	5. Secondary school completed (Grade 12)	2. Non-government employee/private company		3. Monthly	1. Daily									12	0	0	0	0	0	0	0
1	1. Male			0. No									5	3	1. Male	1. African	1. South African		56	3. Primary school completed (Grade 7)	2. Non-government employee/private company		4. It Varies	1. Daily									10	0	0	0	0	0	0	0
1	2. Female			1. Yes	1	1							2	1	2. Female	1. African	1. South African		41	4. Some secondary school completed	2. Non-government employee/private company		2. Weekly	1. Daily									4	0	0	0	0	0	0	0
1	1. Male			0. No									1	1	1. Male	1. African	1. South African		35	5. Secondary school completed (Grade 12)	1. Government employee		3. Monthly	1. Daily									11	0	0	0	0	0	0	0
1	2. Female			0. No									3	3	2. Female	1. African	1. South African		20	4. Some secondary school completed	7. Unemployed, able to work			1. Daily									20	0	0	0	0	0	0	0
1	1. Male			0. No									5	3	1. Male	1. African	1. South African		53	4. Some secondary school completed	2. Non-government employee/private company		3. Monthly	1. Daily									10	0	0	0	0	0	0	0
1	1. Male			0. No									8	5	1. Male	1. African	1. South African		18	5. Secondary school completed (Grade 12)	4. Student			1. Daily									8	0	0	0	0	0	0	0
1	1. Male			0. No									2	2	1. Male	1. African	1. South African		26	4. Some secondary school completed	3. Self-employed		4. It Varies	1. Daily									14	0	0	0	0	0	0	0
1	1. Male			0. No									5	2	2. Female	1. African	1. South African		45	4. Some secondary school completed	5. Homemaker			1. Daily									7	0	0	0	0	0	0	0
1	1. Male			0. No									7	4	1. Male	1. African	1. South African		20	4. Some secondary school completed	7. Unemployed, able to work			1. Daily									4	0	0	0	0	0	0	0
1	2. Female			0. No									3	2	1. Male	1. African	1. South African		18	4. Some secondary school completed	4. Student			1. Daily									4	0	0	0	0	0	0	0
1	1. Male			0. No									1	1	1. Male	1. African	1. South African		34	5. Secondary school completed (Grade 12)	1. Government employee		3. Monthly	1. Daily									10	0	0	0	0	0	0	0
1	1. Male			0. No									1	1	1. Male	1. African	1. South African		42	4. Some secondary school completed	7. Unemployed, able to work			1. Daily									9	0	0	0	0	0	0	0
1	1. Male			0. No									1	1	1. Male	1. African	1. South African		27	4. Some secondary school completed	2. Non-government employee/private company		3. Monthly	1. Daily									12	0	0	0	0	0	0	0
1	2. Female			0. No									3	1	2. Female	1. African	1. South African		37	4. Some secondary school completed	2. Non-government employee/private company		3. Monthly	1. Daily									5	0	0	0	0	0	0	0
1	1. Male			0. No									4	3	2. Female	1. African	1. South African		22	4. Some secondary school completed	7. Unemployed, able to work			1. Daily									3	0	0	0	0	0	0	0
1	2. Female			0. No									1	1	2. Female	1. African	1. South African		40	5. Secondary school completed (Grade 12)	2. Non-government employee/private company		3. Monthly	1. Daily									5	0	0	0	0	0	0	0
1	2. Female			0. No									1	1	2. Female	1. African	1. South African		27	5. Secondary school completed (Grade 12)	7. Unemployed, able to work			1. Daily									2	0	0	0	0	0	0	0
1	2. Female			0. No									1	1	2. Female	1. African	1. South African		29	5. Secondary school completed (Grade 12)	7. Unemployed, able to work			1. Daily									6	0	0	0	0	0	0	0
1	1. Male			0. No									2	2	1. Male	1. African	1. South African		18	4. Some secondary school completed	4. Student			1. Daily									4	0	0	0	0	0	0	0
1	1. Male			0. No									5	2	1. Male	1. African	1. South African		45	5. Secondary school completed (Grade 12)	1. Government employee		3. Monthly	1. Daily									8	0	0	0	0	0	0	0
1	1. Male			0. No									1	1	1. Male	1. African	1. South African		26	5. Secondary school completed (Grade 12)	7. Unemployed, able to work			1. Daily									7	0	0	0	0	0	0	0
1	2. Female			0. No									3	2	2. Female	1. African	1. South African		19	5. Secondary school completed (Grade 12)	4. Student			1. Daily									4	0	0	0	0	0	0	0
1	2. Female			0. No									2	2	2. Female	1. African	1. South African		35	4. Some secondary school completed	7. Unemployed, able to work			1. Daily									5	0	0	0	0	0	0	0
1	1. Male			0. No									1	1	1. Male	1. African	1. South African		30	4. Some secondary school completed	7. Unemployed, able to work			1. Daily									10	0	0	0	0	0	0	0
1	1. Male			0. No									3	2	1. Male	1. African	1. South African		32	4. Some secondary school completed	7. Unemployed, able to work			1. Daily									4	0	0	0	0	0	0	0
1	1. Male			0. No									1	1	1. Male	1. African	1. South African		21	5. Secondary school completed (Grade 12)	2. Non-government employee/private company		2. Weekly	1. Daily									8	0	0	0	0	0	0	0
1	1. Male			0. No									1	1	1. Male	1. African	1. South African		29	5. Secondary school completed (Grade 12)	2. Non-government employee/private company		3. Monthly	1. Daily									7	0	0	0	0	0	0	0
1	1. Male			0. No									2	2	1. Male	1. African	1. South African		21	5. Secondary school completed (Grade 12)	3. Self-employed		4. It Varies	1. Daily									5	0	0	0	0	0	0	0
1	2. Female			0. No									3	2	1. Male	1. African	1. South African		26	5. Secondary school completed (Grade 12)	4. Student			1. Daily									4	0	0	0	0	0	0	0
1	1. Male			0. No									6	4	1. Male	1. African	1. South African		33	4. Some secondary school completed	2. Non-government employee/private company		3. Monthly	1. Daily									12	0	0	0	0	0	0	0
1	2. Female			0. No									1	1	2. Female	1. African	1. South African		21	4. Some secondary school completed	7. Unemployed, able to work			1. Daily									10	0	0	0	0	0	0	0
1	1. Male			0. No									3	1	1. Male	1. African	1. South African		21	4. Some secondary school completed	3. Self-employed		4. It Varies	1. Daily									5	0	0	0	0	0	0	0
1	2. Female			0. No									2	2	1. Male	1. African	1. South African		27	5. Secondary school completed (Grade 12)	1. Government employee		3. Monthly	1. Daily									8	0	0	0	0	0	0	0
1	2. Female			0. No									2	1	2. Female	1. African	1. South African		38	2. Some primary school completed	7. Unemployed, able to work			1. Daily									10	0	0	0	0	0	0	0
1	1. Male			0. No									4	2	1. Male	1. African	1. South African		40	5. Secondary school completed (Grade 12)	2. Non-government employee/private company			1. Daily									10	0	0	0	0	0	0	0
1	2. Female			0. No									1	1	2. Female	1. African	1. South African		26	5. Secondary school completed (Grade 12)	2. Non-government employee/private company		3. Monthly	0. Less than Daily																	4	0	0	0	0	0	0	0
1	1. Male			0. No									2	2	1. Male	1. African	1. South African		65	1. No formal schooling	6. Retired			1. Daily									3	0	0	0	0	0	0	0
1	1. Male			0. No									1	1	1. Male	1. African	1. South African		30	4. Some secondary school completed	7. Unemployed, able to work			1. Daily									10	0	0	0	0	0	0	0
1	1. Male			0. No									2	2	1. Male	1. African	1. South African		19	4. Some secondary school completed	4. Student			1. Daily									5	0	0	0	0	0	0	0
1	1. Male			0. No									3	3	1. Male	1. African	1. South African		50	4. Some secondary school completed	2. Non-government employee/private company		3. Monthly	1. Daily									20	0	0	0	0	0	0	0
1	2. Female			0. No									2	1	2. Female	1. African	1. South African		20	4. Some secondary school completed	3. Self-employed		4. It Varies	0. Less than Daily																	4	0	0	0	0	0	0	0
1	1. Male			0. No									2	2	1. Male	1. African	1. South African		49	4. Some secondary school completed	2. Non-government employee/private company		3. Monthly	1. Daily									5	0	0	0	0	0	0	0
1	1. Male			0. No									5	3	1. Male	1. African	1. South African		24	5. Secondary school completed (Grade 12)	4. Student			1. Daily									8	0	0	0	0	0	0	0
1	1. Male			0. No									1	1	1. Male	1. African	1. South African		27	4. Some secondary school completed	7. Unemployed, able to work			1. Daily									6	0	0	0	0	0	0	0
1	2. Female			0. No									4	2	1. Male	1. African	1. South African		19	4. Some secondary school completed	2. Non-government employee/private company		4. It Varies	1. Daily									7	0	0	0	0	0	0	0
1	1. Male			0. No									1	1	1. Male	1. African	1. South African		31	4. Some secondary school completed	2. Non-government employee/private company		3. Monthly	1. Daily									5	0	0	0	0	0	0	0
1	1. Male			0. No									4	4	1. Male	1. African	1. South African		21	5. Secondary school completed (Grade 12)	4. Student			1. Daily									5	0	0	0	0	0	0	0
1	1. Male			0. No									1	1	1. Male	1. African	1. South African		21	4. Some secondary school completed	2. Non-government employee/private company		2. Weekly	1. Daily									6	0	0	0	0	0	0	0
1	1. Male			0. No									1	1	1. Male	1. African	1. South African		40	3. Primary school completed (Grade 7)	2. Non-government employee/private company		3. Monthly	1. Daily									10	0	0	0	0	0	0	0
1	1. Male			0. No									2	2	2. Female	1. African	1. South African		29	2. Some primary school completed	7. Unemployed, able to work			0. Less than Daily																	3	0	0	0	0	0	0	0
1	1. Male			0. No									4	2	1. Male	1. African	1. South African		44	4. Some secondary school completed	2. Non-government employee/private company		2. Weekly	1. Daily									15	0	0	0	0	0	0	0
1	1. Male			0. No									6	5	1. Male	1. African	1. South African		30	4. Some secondary school completed	7. Unemployed, able to work			1. Daily									3	0	0	0	0	0	0	0
1	1. Male			1. Yes	1	1							6	3	2. Female	1. African	1. South African		37	4. Some secondary school completed	2. Non-government employee/private company		3. Monthly	1. Daily									5	0	0	0	0	0	0	0
1	2. Female			0. No									1	1	2. Female	1. African	1. South African		35	5. Secondary school completed (Grade 12)	2. Non-government employee/private company		3. Monthly	1. Daily									0	0	0	0	0	0	0	0
1	1. Male			1. Yes	3			1					6	3	1. Male	1. African	1. South African		42	4. Some secondary school completed	7. Unemployed, able to work			1. Daily									2	2	0	0	0	0	0	0
1	1. Male			0. No									3	1	1. Male	1. African	1. South African		23	4. Some secondary school completed	3. Self-employed		4. It Varies	1. Daily									10	0	0	0	0	0	0	0
1	1. Male			0. No									6	4	1. Male	1. African	1. South African		57	4. Some secondary school completed	2. Non-government employee/private company		4. It Varies	1. Daily									10	0	0	0	0	0	0	0
1	1. Male			0. No									1	1	1. Male	1. African	1. South African		42	4. Some secondary school completed	3. Self-employed		4. It Varies	1. Daily									9	0	0	0	0	0	0	0
1	1. Male			0. No									4	4	1. Male	1. African	1. South African		21	5. Secondary school completed (Grade 12)	7. Unemployed, able to work			1. Daily									5	0	0	0	0	0	0	0
1	1. Male			0. No									1	1	1. Male	1. African	1. South African		67	1. No formal schooling	6. Retired			1. Daily									5	0	0	0	0	0	0	0
1	1. Male			0. No									2	2	1. Male	1. African	1. South African		38	4. Some secondary school completed	2. Non-government employee/private company		2. Weekly	1. Daily									20	0	0	0	0	0	0	0
1	1. Male			0. No									3	2	1. Male	1. African	1. South African		24	4. Some secondary school completed	3. Self-employed			1. Daily									20	0	0	0	0	0	0	0
1	2. Female			0. No									1	1	2. Female	1. African	1. South African		26	5. Secondary school completed (Grade 12)	4. Student			1. Daily									3	0	0	0	0	0	0	0
1	1. Male			0. No									1	1	1. Male	1. African	1. South African		30	4. Some secondary school completed	7. Unemployed, able to work			1. Daily									10	0	0	0	0	0	0	0
1	2. Female			1. Yes	1	1							3	2	2. Female	1. African	1. South African		27	5. Secondary school completed (Grade 12)	7. Unemployed, able to work			1. Daily									4	0	0	0	0	0	0	0
1	1. Male			1. Yes	5					1			6	5	1. Male	1. African	1. South African		27	4. Some secondary school completed	2. Non-government employee/private company		2. Weekly	1. Daily									5	0	0	0	0	0	0	0
1	1. Male			0. No									6	4	1. Male	1. African	1. South African		65	2. Some primary school completed	6. Retired			1. Daily									5	0	0	0	0	0	0	0
1	1. Male			0. No									1	1	1. Male	1. African	1. South African		31	5. Secondary school completed (Grade 12)	2. Non-government employee/private company		2. Weekly	1. Daily									12	0	0	0	0	0	0	0
1	2. Female			0. No									3	2	1. Male	1. African	1. South African		25	4. Some secondary school completed	7. Unemployed, able to work			1. Daily									6	0	0	0	0	0	0	0
1	1. Male			0. No									3	3	1. Male	1. African	1. South African		28	4. Some secondary school completed	7. Unemployed, able to work			1. Daily									4	0	0	0	0	0	0	0
1	1. Male			0. No									1	1	1. Male	1. African	1. South African		38	5. Secondary school completed (Grade 12)	2. Non-government employee/private company		3. Monthly	1. Daily									20	0	0	0	0	0	0	0
1	1. Male			0. No									1	1	1. Male	1. African	1. South African		43	4. Some secondary school completed	7. Unemployed, able to work			1. Daily									13	0	0	0	0	0	0	0
1	2. Female			0. No									2	2	2. Female	1. African	1. South African		19	5. Secondary school completed (Grade 12)	4. Student			1. Daily									2	0	0	0	0	0	0	0
1	1. Male			0. No									2	2	1. Male	1. African	1. South African		31	5. Secondary school completed (Grade 12)	2. Non-government employee/private company		3. Monthly	1. Daily									0	0	0	0	0	0	0	0
1	1. Male			0. No									5	5	1. Male	1. African	1. South African		55	4. Some secondary school completed	2. Non-government employee/private company		1. Daily	1. Daily									20	0	0	0	0	0	0	0
1	1. Male			0. No									1	1	1. Male	1. African	1. South African		37	6. College/University completed	3. Self-employed		4. It Varies	1. Daily									12	0	0	0	0	0	0	0
1	1. Male			0. No									4	4	1. Male	1. African	1. South African		50	5. Secondary school completed (Grade 12)	2. Non-government employee/private company		3. Monthly	1. Daily									20	0	0	0	0	0	0	0
1	1. Male			0. No									2	2	1. Male	1. African	1. South African		24	5. Secondary school completed (Grade 12)	7. Unemployed, able to work			1. Daily									15	0	0	0	0	0	0	0
1	2. Female			0. No									2	1	2. Female	1. African	1. South African		33	4. Some secondary school completed	7. Unemployed, able to work			1. Daily									4	0	0	0	0	0	0	0
1	1. Male			0. No									4	3	1. Male	1. African	1. South African		18	4. Some secondary school completed	7. Unemployed, able to work			1. Daily									5	0	0	0	0	0	0	0
1	1. Male			0. No									8	2	1. Male	1. African	1. South African		51	2. Some primary school completed	2. Non-government employee/private company		2. Weekly	1. Daily									15	0	0	0	0	0	0	0
1	2. Female			0. No									3	3	1. Male	1. African	1. South African		19	4. Some secondary school completed	4. Student			0. Less than Daily																	6	0	0	0	0	0	0	0
1	1. Male			0. No									7	4	1. Male	1. African	1. South African		21	5. Secondary school completed (Grade 12)	4. Student			1. Daily									10	0	0	0	0	0	0	0
1	1. Male			0. No									1	1	1. Male	1. African	1. South African		24	4. Some secondary school completed	3. Self-employed		4. It Varies	1. Daily									10	0	0	0	0	0	0	0
1	2. Female			1. Yes	1	1							4	1	2. Female	1. African	1. South African		20	3. Primary school completed (Grade 7)	3. Self-employed		4. It Varies	0. Less than Daily																	5	0	0	0	0	0	0	0
1	1. Male			0. No									3	2	1. Male	1. African	1. South African		26	4. Some secondary school completed	7. Unemployed, able to work			1. Daily									7	0	0	0	0	0	0	0
1	2. Female			0. No									3	2	2. Female	1. African	1. South African		21	5. Secondary school completed (Grade 12)	7. Unemployed, able to work			1. Daily									6	0	0	0	0	0	0	0
1	1. Male			0. No									4	3	1. Male	1. African	1. South African		31	5. Secondary school completed (Grade 12)	2. Non-government employee/private company		3. Monthly	1. Daily									8	0	0	0	0	0	0	0
1	2. Female			0. No									2	2	1. Male	1. African	1. South African		24	4. Some secondary school completed	4. Student			1. Daily									10	0	0	0	0	0	0	0
1	2. Female			0. No									2	2	1. Male	1. African	1. South African		18	4. Some secondary school completed	4. Student			1. Daily									4	0	0	0	0	0	0	0
1	2. Female			0. No									5	1	2. Female	1. African	1. South African		26	4. Some secondary school completed	7. Unemployed, able to work			1. Daily									5	0	0	0	0	0	0	0
1	1. Male			0. No									4	5	1. Male	1. African	1. South African		20	4. Some secondary school completed	4. Student			1. Daily									10	0	0	0	0	0	0	0
1	1. Male			0. No									5	3	1. Male	1. African	1. South African		18	4. Some secondary school completed	7. Unemployed, able to work			1. Daily									5	0	0	0	0	0	0	0
1	1. Male			0. No									3	3	1. Male	2. Mixed Race	1. South African		54	4. Some secondary school completed	7. Unemployed, able to work			1. Daily									10	0	0	0	0	0	0	0
1	1. Male			0. No									5	2	1. Male	2. Mixed Race	1. South African		35	4. Some secondary school completed	2. Non-government employee/private company		2. Weekly	1. Daily									12	0	0	0	0	0	0	0
1	2. Female			1. Yes	5					1			3	2	2. Female	2. Mixed Race	1. South African		26	4. Some secondary school completed	2. Non-government employee/private company		3. Monthly	0. Less than Daily																	3	0	0	0	0	0	0	1
1	2. Female			0. No									2	1	2. Female	2. Mixed Race	1. South African		37	6. College/University completed	2. Non-government employee/private company		3. Monthly	1. Daily									10	0	0	0	0	0	0	0
1	2. Female			0. No									2	2	1. Male	2. Mixed Race	1. South African		19	5. Secondary school completed (Grade 12)	7. Unemployed, able to work			1. Daily									6	0	0	0	0	0	0	0
1	1. Male			0. No									6	2	2. Female	2. Mixed Race	1. South African		35	4. Some secondary school completed	7. Unemployed, able to work			1. Daily									6	0	0	0	0	0	0	0
1	2. Female			0. No									2	1	2. Female	2. Mixed Race	1. South African		58	4. Some secondary school completed	2. Non-government employee/private company		4. It Varies	1. Daily									17	0	0	0	0	0	0	0
1	2. Female			0. No									1	1	2. Female	2. Mixed Race	1. South African		33	2. Some primary school completed	7. Unemployed, able to work			1. Daily									20	0	0	0	0	0	0	0
1	1. Male			0. No									6	2	1. Male	2. Mixed Race	1. South African		50	4. Some secondary school completed	8. Unemployed, unable to work			1. Daily									18	0	0	0	0	0	0	0
1	2. Female			0. No									4	3	2. Female	2. Mixed Race	1. South African		61	3. Primary school completed (Grade 7)	6. Retired			1. Daily									10	0	0	0	0	0	0	0
1	1. Male			0. No									3	3	1. Male	2. Mixed Race	1. South African		19	5. Secondary school completed (Grade 12)	7. Unemployed, able to work			1. Daily									16	0	0	0	0	0	0	0
1	1. Male			0. No									3	2	1. Male	2. Mixed Race	1. South African		52	4. Some secondary school completed	1. Government employee		3. Monthly	1. Daily									14	0	0	0	0	0	0	0
1	2. Female			0. No									1	1	2. Female	2. Mixed Race	1. South African		48	4. Some secondary school completed	7. Unemployed, able to work			1. Daily									20	0	0	0	0	0	0	0
1	1. Male			0. No									3	3	2. Female	2. Mixed Race	1. South African		20	5. Secondary school completed (Grade 12)	4. Student			1. Daily									10	0	0	0	0	0	0	0
1	2. Female			0. No									5	2	2. Female	2. Mixed Race	1. South African		28	4. Some secondary school completed	8. Unemployed, unable to work			1. Daily									15	0	0	0	0	0	0	0
1	1. Male			0. No									2	1	1. Male	2. Mixed Race	1. South African		27	4. Some secondary school completed	2. Non-government employee/private company		2. Weekly	1. Daily									10	0	0	0	0	0	0	0
1	1. Male			0. No									7	5	1. Male	1. African	1. South African		34	5. Secondary school completed (Grade 12)	2. Non-government employee/private company		3. Monthly	1. Daily									5	0	0	0	0	0	0	0
1	2. Female			0. No									1	1	2. Female	2. Mixed Race	1. South African		39	5. Secondary school completed (Grade 12)	2. Non-government employee/private company		3. Monthly	1. Daily									10	0	0	0	0	0	0	0
1	2. Female			1. Yes	1	1							2	2	2. Female	2. Mixed Race	1. South African		30	6. College/University completed	1. Government employee		3. Monthly	1. Daily									20	0	0	0	0	0	0	0
1	1. Male			0. No									3	2	2. Female	2. Mixed Race	1. South African		29	4. Some secondary school completed	5. Homemaker			1. Daily									3	0	0	0	0	0	0	0
1	2. Female			0. No									3	3	2. Female	2. Mixed Race	1. South African		49	4. Some secondary school completed	3. Self-employed		3. Monthly	1. Daily									20	0	0	0	0	0	0	0
1	2. Female			0. No									5	3	2. Female	2. Mixed Race	1. South African		40	5. Secondary school completed (Grade 12)	5. Homemaker			1. Daily									15	0	0	0	0	0	0	0
1	2. Female			0. No									3	3	2. Female	2. Mixed Race	1. South African		61	4. Some secondary school completed	5. Homemaker			1. Daily									20	0	0	0	0	0	0	0
1	2. Female			0. No									5	5	2. Female	2. Mixed Race	1. South African		48	4. Some secondary school completed	7. Unemployed, able to work			1. Daily									5	0	0	0	0	0	0	0
1	1. Male			0. No									2	2	2. Female	2. Mixed Race	1. South African		50	4. Some secondary school completed	1. Government employee		3. Monthly	1. Daily									20	0	0	0	0	0	0	0
1	1. Male			0. No									2	2	1. Male	2. Mixed Race	1. South African		25	4. Some secondary school completed	2. Non-government employee/private company		3. Monthly	1. Daily									10	0	0	0	0	0	0	0
1	1. Male			0. No									6	6	1. Male	2. Mixed Race	1. South African		55	5. Secondary school completed (Grade 12)	7. Unemployed, able to work			1. Daily									20	0	0	0	0	0	0	0
1	1. Male			1. Yes	1	1							3	3	1. Male	2. Mixed Race	1. South African		21	5. Secondary school completed (Grade 12)	7. Unemployed, able to work			1. Daily									12	0	0	0	0	0	0	0
1	2. Female			0. No									10	5	2. Female	2. Mixed Race	1. South African		40	4. Some secondary school completed	2. Non-government employee/private company		3. Monthly	1. Daily									5	0	0	0	0	0	0	0
1	2. Female			0. No									3	2	1. Male	2. Mixed Race	1. South African		18	4. Some secondary school completed	4. Student			1. Daily									5	0	0	0	0	0	0	0
1	1. Male			0. No									3	3	2. Female	2. Mixed Race	1. South African		20	4. Some secondary school completed	7. Unemployed, able to work			1. Daily									11	0	0	0	0	0	0	0
1	1. Male			0. No									3	3	1. Male	2. Mixed Race	1. South African		63	4. Some secondary school completed	2. Non-government employee/private company		3. Monthly	1. Daily									20	0	0	0	0	0	0	0
1	2. Female			0. No									1	2	2. Female	2. Mixed Race	1. South African		49	4. Some secondary school completed	7. Unemployed, able to work			1. Daily									20	0	0	0	0	0	0	0
1	2. Female			0. No									4	2	2. Female	2. Mixed Race	1. South African		34	5. Secondary school completed (Grade 12)	2. Non-government employee/private company		4. It Varies	1. Daily									16	0	0	0	0	0	0	0
1	1. Male			0. No									4	2	1. Male	2. Mixed Race	1. South African		35	4. Some secondary school completed	2. Non-government employee/private company		3. Monthly	1. Daily									10	0	0	0	0	0	0	0
1	1. Male			0. No									4	2	2. Female	2. Mixed Race	1. South African		28	5. Secondary school completed (Grade 12)	7. Unemployed, able to work			1. Daily									16	0	0	0	0	0	0	0
1	2. Female			0. No									5	5	1. Male	2. Mixed Race	1. South African		37	5. Secondary school completed (Grade 12)	7. Unemployed, able to work			1. Daily									10	0	0	0	0	0	0	0
1	2. Female			0. No									5	3	2. Female	2. Mixed Race	1. South African		58	4. Some secondary school completed	8. Unemployed, unable to work			1. Daily									10	0	0	0	0	0	0	0
1	1. Male			0. No									6	5	2. Female	2. Mixed Race	1. South African		55	4. Some secondary school completed	7. Unemployed, able to work			1. Daily									20	0	0	0	0	0	0	0
1	1. Male			0. No									1	1	1. Male	2. Mixed Race	1. South African		56	4. Some secondary school completed	7. Unemployed, able to work			1. Daily									40	0	0	0	0	0	0	0
1	2. Female			0. No									3	3	2. Female	2. Mixed Race	1. South African		49	3. Primary school completed (Grade 7)	8. Unemployed, unable to work			1. Daily									10	0	0	0	0	0	0	0
1	2. Female			0. No									4	3	2. Female	2. Mixed Race	1. South African		76	4. Some secondary school completed	6. Retired			1. Daily									15	0	0	0	0	0	0	0
1	1. Male			0. No									3	2	1. Male	2. Mixed Race	2. Zimbabwean		57	4. Some secondary school completed	8. Unemployed, unable to work			1. Daily									15	0	0	0	0	0	0	0
1	1. Male			0. No									1	1	1. Male	2. Mixed Race	1. South African		53	4. Some secondary school completed	7. Unemployed, able to work			1. Daily									12	0	0	0	0	0	0	0
1	2. Female			0. No									3	2	2. Female	2. Mixed Race	1. South African		34	4. Some secondary school completed	7. Unemployed, able to work			1. Daily									9	0	0	0	0	0	0	0
1	2. Female			0. No									4	2	2. Female	2. Mixed Race	1. South African		32	5. Secondary school completed (Grade 12)	3. Self-employed		4. It Varies	1. Daily									10	0	0	0	0	0	0	0
1	1. Male			0. No									4	2	1. Male	2. Mixed Race	1. South African		55	4. Some secondary school completed	2. Non-government employee/private company		3. Monthly	1. Daily									10	0	0	0	0	0	0	0
1	1. Male			0. No									2	2	1. Male	2. Mixed Race	1. South African		37	4. Some secondary school completed	2. Non-government employee/private company		3. Monthly	1. Daily									10	0	0	0	0	0	0	0
1	2. Female			0. No									3	3	2. Female	2. Mixed Race	1. South African		25	5. Secondary school completed (Grade 12)	2. Non-government employee/private company		3. Monthly	1. Daily									10	0	0	0	0	0	0	0
1	2. Female			0. No									5	1	2. Female	2. Mixed Race	1. South African		41	5. Secondary school completed (Grade 12)	7. Unemployed, able to work			1. Daily									15	0	0	0	0	0	0	0
1	1. Male			0. No									5	2	1. Male	2. Mixed Race	1. South African		33	4. Some secondary school completed	7. Unemployed, able to work			1. Daily									8	0	0	0	0	0	0	0
1	2. Female			0. No									1	1	2. Female	2. Mixed Race	1. South African		22	5. Secondary school completed (Grade 12)	2. Non-government employee/private company		2. Weekly	1. Daily									10	0	0	0	0	0	0	0
1	1. Male			0. No									4	2	1. Male	2. Mixed Race	1. South African		53	2. Some primary school completed	8. Unemployed, unable to work			1. Daily									15	0	0	0	0	0	0	0
1	2. Female			0. No									3	2	2. Female	2. Mixed Race	1. South African		56	4. Some secondary school completed	7. Unemployed, able to work			0. Less than Daily																	4	0	0	0	0	0	0	0
1	1. Male			0. No									4	3	1. Male	2. Mixed Race	1. South African		18	5. Secondary school completed (Grade 12)	7. Unemployed, able to work			1. Daily									5	0	0	0	0	0	0	0
1	2. Female			0. No									2	2	1. Male	2. Mixed Race	1. South African		26	5. Secondary school completed (Grade 12)	4. Student			1. Daily									5	0	0	0	0	0	0	0
1	1. Male			0. No									1	1	1. Male	2. Mixed Race	1. South African		27	4. Some secondary school completed	2. Non-government employee/private company		3. Monthly	1. Daily									15	0	0	0	0	0	0	0
1	1. Male			0. No									5	3	1. Male	2. Mixed Race	1. South African		29	5. Secondary school completed (Grade 12)	2. Non-government employee/private company		3. Monthly	1. Daily									20	0	0	0	0	0	0	0
1	2. Female			0. No									4	3	2. Female	2. Mixed Race	1. South African		44	3. Primary school completed (Grade 7)	7. Unemployed, able to work			1. Daily									10	0	0	0	0	0	0	0
1	2. Female			0. No									3	2	2. Female	2. Mixed Race	1. South African		51	2. Some primary school completed	8. Unemployed, unable to work			1. Daily									10	0	0	0	0	0	0	0
1	1. Male			0. No									5	2	1. Male	2. Mixed Race	1. South African		23	4. Some secondary school completed	4. Student			1. Daily									20	0	0	0	0	0	0	0
1	1. Male			0. No									1	1	1. Male	2. Mixed Race	1. South African		37	3. Primary school completed (Grade 7)	7. Unemployed, able to work			1. Daily									20	0	0	0	0	0	0	0
1	2. Female			0. No									4	3	2. Female	2. Mixed Race	1. South African		40	5. Secondary school completed (Grade 12)	2. Non-government employee/private company		2. Weekly	1. Daily									20	0	0	0	0	0	0	0
1	1. Male			0. No									4	4	2. Female	2. Mixed Race	1. South African		18	4. Some secondary school completed	4. Student			1. Daily									5	0	0	0	0	0	0	0
1	2. Female			0. No									6	3	1. Male	2. Mixed Race	1. South African		29	4. Some secondary school completed	7. Unemployed, able to work			1. Daily									6	0	0	0	0	0	0	0
1	2. Female			0. No									3	3	2. Female	2. Mixed Race	1. South African		72	2. Some primary school completed	6. Retired			1. Daily									2	0	0	0	0	0	0	0
1	1. Male			0. No									3	3	1. Male	1. African	1. South African		19	5. Secondary school completed (Grade 12)	7. Unemployed, able to work			1. Daily									5	0	0	0	0	0	0	0
1	1. Male			0. No									2	2	2. Female	2. Mixed Race	1. South African		62	4. Some secondary school completed	5. Homemaker			1. Daily									10	0	0	0	0	0	0	0
1	1. Male			0. No									1	1	1. Male	2. Mixed Race	1. South African		33	2. Some primary school completed	3. Self-employed		4. It Varies	1. Daily									20	0	0	0	0	0	0	0
1	2. Female			0. No									4	2	2. Female	2. Mixed Race	1. South African		52	4. Some secondary school completed	3. Self-employed		3. Monthly	1. Daily									10	0	0	0	0	0	0	0
1	2. Female			0. No									3	3	2. Female	2. Mixed Race	1. South African		43	5. Secondary school completed (Grade 12)	7. Unemployed, able to work			1. Daily									15	0	0	0	0	0	0	0
1	2. Female			0. No									4	2	2. Female	2. Mixed Race	1. South African		45	5. Secondary school completed (Grade 12)	5. Homemaker			1. Daily									15	0	0	0	0	0	0	0
1	1. Male			0. No									4	2	1. Male	2. Mixed Race	1. South African		25	4. Some secondary school completed	777. Other, please specify shortly	Casual worker		1. Daily									20	0	0	0	0	0	0	0
1	2. Female			0. No									6	2	2. Female	2. Mixed Race	1. South African		23	4. Some secondary school completed	7. Unemployed, able to work			1. Daily									10	0	0	0	0	0	0	0
1	2. Female			0. No									5	3	2. Female	2. Mixed Race	1. South African		32	4. Some secondary school completed	7. Unemployed, able to work			1. Daily									20	0	0	0	0	0	0	0
1	2. Female			0. No									3	2	2. Female	2. Mixed Race	1. South African		44	4. Some secondary school completed	8. Unemployed, unable to work			1. Daily									20	0	0	0	0	0	0	0
1	1. Male			1. Yes	5					1			3	2	2. Female	2. Mixed Race	1. South African		26	4. Some secondary school completed	7. Unemployed, able to work			1. Daily									25	0	0	0	0	0	0	3
1	2. Female			0. No									3	2	2. Female	2. Mixed Race	1. South African		24	6. College/University completed	2. Non-government employee/private company		3. Monthly	1. Daily									2	0	0	0	0	0	0	0
1	2. Female			0. No									5	2	2. Female	2. Mixed Race	1. South African		37	5. Secondary school completed (Grade 12)	5. Homemaker			1. Daily									10	0	0	0	0	0	0	0
1	1. Male			0. No									5	4	1. Male	2. Mixed Race	1. South African		30	4. Some secondary school completed	1. Government employee		3. Monthly	1. Daily									10	0	0	0	0	0	0	0
1	2. Female			0. No									2	2	1. Male	2. Mixed Race	1. South African		20	5. Secondary school completed (Grade 12)	7. Unemployed, able to work			1. Daily									10	0	0	0	0	0	0	0
1	1. Male			0. No									2	2	2. Female	2. Mixed Race	1. South African		38	5. Secondary school completed (Grade 12)	7. Unemployed, able to work			1. Daily									10	0	0	0	0	0	0	0
1	1. Male			0. No									6	4	1. Male	2. Mixed Race	1. South African		53	4. Some secondary school completed	7. Unemployed, able to work			1. Daily									20	0	0	0	0	0	0	0
1	1. Male			0. No									3	2	2. Female	2. Mixed Race	1. South African		37	5. Secondary school completed (Grade 12)	7. Unemployed, able to work			1. Daily									20	0	0	0	0	0	0	0
1	1. Male			0. No									5	2	2. Female	2. Mixed Race	1. South African		41	4. Some secondary school completed	5. Homemaker			1. Daily									10	0	0	0	0	0	0	0
1	2. Female			0. No									4	2	2. Female	2. Mixed Race	1. South African		55	5. Secondary school completed (Grade 12)	2. Non-government employee/private company		3. Monthly	1. Daily									14	0	0	0	0	0	0	0
1	1. Male			0. No									4	2	1. Male	2. Mixed Race	1. South African		39	4. Some secondary school completed	2. Non-government employee/private company		3. Monthly	1. Daily									15	0	0	0	0	0	0	0
1	1. Male			0. No									4	4	1. Male	2. Mixed Race	1. South African		33	4. Some secondary school completed	7. Unemployed, able to work			1. Daily									18	0	0	0	0	0	0	0
1	1. Male			0. No									1	1	1. Male	2. Mixed Race	1. South African		22	4. Some secondary school completed	3. Self-employed		4. It Varies	1. Daily									30	0	0	0	0	0	0	0
1	2. Female			0. No									4	1	2. Female	2. Mixed Race	1. South African		33	4. Some secondary school completed	7. Unemployed, able to work			1. Daily									6	0	0	0	0	0	0	0
1	2. Female			0. No									3	3	2. Female	2. Mixed Race	1. South African		72	3. Primary school completed (Grade 7)	6. Retired			1. Daily									5	0	0	0	0	0	0	0
1	1. Male			0. No									3	3	1. Male	2. Mixed Race	1. South African		26	5. Secondary school completed (Grade 12)	7. Unemployed, able to work			1. Daily									10	0	0	0	0	0	0	0
1	2. Female			0. No									9	3	2. Female	2. Mixed Race	1. South African		55	4. Some secondary school completed	3. Self-employed		4. It Varies	0. Less than Daily																	5	0	0	0	0	0	0	0
1	1. Male			0. No									4	2	2. Female	2. Mixed Race	1. South African		40	2. Some primary school completed	2. Non-government employee/private company		3. Monthly	1. Daily									15	0	0	0	0	0	0	0
1	1. Male			0. No									2	2	1. Male	2. Mixed Race	1. South African		29	4. Some secondary school completed	7. Unemployed, able to work			1. Daily									25	0	0	0	0	0	0	0
1	2. Female			0. No									5	2	2. Female	2. Mixed Race	1. South African		47	4. Some secondary school completed	7. Unemployed, able to work			1. Daily									20	0	0	0	0	0	0	0
1	2. Female			0. No									4	3	2. Female	2. Mixed Race	1. South African		34	4. Some secondary school completed	7. Unemployed, able to work			1. Daily									11	0	0	0	0	0	0	0
1	1. Male			0. No									1	1	1. Male	2. Mixed Race	1. South African		18	4. Some secondary school completed	7. Unemployed, able to work			1. Daily									5	0	8	0	0	0	0	0
1	1. Male			0. No									1	1	1. Male	2. Mixed Race	1. South African		27	4. Some secondary school completed	7. Unemployed, able to work			1. Daily									12	0	0	0	0	0	0	0
1	1. Male			0. No									1	1	1. Male	2. Mixed Race	1. South African		37	5. Secondary school completed (Grade 12)	7. Unemployed, able to work			1. Daily									20	0	0	0	0	0	0	0
1	1. Male			0. No									1	1	1. Male	2. Mixed Race	1. South African		30	4. Some secondary school completed	2. Non-government employee/private company		2. Weekly	1. Daily									15	0	0	0	0	0	0	0
1	1. Male			0. No									5	2	1. Male	1. African	1. South African		25	5. Secondary school completed (Grade 12)	3. Self-employed		4. It Varies	1. Daily									10	0	0	0	0	0	0	0
1	1. Male			0. No									1	1	1. Male	1. African	1. South African		24	5. Secondary school completed (Grade 12)	2. Non-government employee/private company		3. Monthly	1. Daily									9	0	0	0	0	0	0	0
1	1. Male			0. No									1	1	1. Male	2. Mixed Race	1. South African		37	4. Some secondary school completed	7. Unemployed, able to work			1. Daily									12	0	0	0	0	0	0	0
1	1. Male			0. No									9	4	2. Female	2. Mixed Race	1. South African		32	5. Secondary school completed (Grade 12)	7. Unemployed, able to work			1. Daily									20	0	0	0	0	0	0	0
1	2. Female			0. No									2	1	2. Female	2. Mixed Race	1. South African		50	5. Secondary school completed (Grade 12)	3. Self-employed		2. Weekly	1. Daily									8	0	0	0	0	0	0	0
1	2. Female			0. No									1	1	2. Female	2. Mixed Race	1. South African		38	4. Some secondary school completed	7. Unemployed, able to work			1. Daily									20	0	0	0	0	0	0	0
1	2. Female			0. No									5	4	2. Female	2. Mixed Race	1. South African		56	4. Some secondary school completed	7. Unemployed, able to work			1. Daily									13	0	0	0	0	0	0	0
1	1. Male			0. No									2	2	1. Male	2. Mixed Race	1. South African		25	4. Some secondary school completed	7. Unemployed, able to work			1. Daily									14	0	0	8	0	0	0	0
1	1. Male			0. No									2	2	1. Male	2. Mixed Race	1. South African		63	3. Primary school completed (Grade 7)	6. Retired			1. Daily									15	0	0	0	0	0	0	0
1	2. Female			0. No									2	2	2. Female	2. Mixed Race	1. South African		58	4. Some secondary school completed	2. Non-government employee/private company		3. Monthly	1. Daily									15	0	0	0	0	0	0	0
1	1. Male			0. No									3	3	1. Male	2. Mixed Race	1. South African		29	6. College/University completed	2. Non-government employee/private company		3. Monthly	1. Daily									20	0	0	0	0	0	0	0
1	1. Male			0. No									5	5	1. Male	2. Mixed Race	1. South African		18	4. Some secondary school completed	7. Unemployed, able to work			1. Daily									25	0	0	0	0	0	0	0
1	1. Male			0. No									4	2	2. Female	2. Mixed Race	1. South African		32	4. Some secondary school completed	2. Non-government employee/private company		2. Weekly	1. Daily									8	0	0	0	0	0	0	0
1	1. Male			0. No									1	1	1. Male	2. Mixed Race	1. South African		26	4. Some secondary school completed	7. Unemployed, able to work			1. Daily									10	0	0	0	0	0	0	0
1	1. Male			0. No									3	3	2. Female	2. Mixed Race	1. South African		70	2. Some primary school completed	6. Retired			1. Daily									5	0	0	0	0	0	0	0
1	2. Female			0. No									2	2	1. Male	2. Mixed Race	1. South African		19	5. Secondary school completed (Grade 12)	1. Government employee		3. Monthly	1. Daily									10	0	0	0	0	0	0	0
1	1. Male			0. No									3	3	2. Female	2. Mixed Race	1. South African		56	3. Primary school completed (Grade 7)	5. Homemaker			1. Daily									60	0	0	0	0	0	0	0
1	1. Male			0. No									1	1	1. Male	2. Mixed Race	1. South African		57	4. Some secondary school completed	7. Unemployed, able to work			1. Daily									9	0	0	0	0	0	0	0
1	2. Female			0. No									5	4	2. Female	2. Mixed Race	1. South African		43	6. College/University completed	2. Non-government employee/private company		3. Monthly	1. Daily									10	0	0	0	0	0	0	0
1	1. Male			0. No									5	1	1. Male	2. Mixed Race	1. South African		51	4. Some secondary school completed	8. Unemployed, unable to work			1. Daily									20	0	0	0	0	0	0	0
1	1. Male			0. No									3	3	2. Female	2. Mixed Race	1. South African		45	4. Some secondary school completed	3. Self-employed		1. Daily	1. Daily									20	0	0	0	0	0	0	0
1	2. Female			0. No									3	2	2. Female	2. Mixed Race	1. South African		24	3. Primary school completed (Grade 7)	7. Unemployed, able to work			1. Daily									10	0	0	0	0	0	0	0
1	2. Female			0. No									2	2	2. Female	2. Mixed Race	1. South African		58	3. Primary school completed (Grade 7)	5. Homemaker			1. Daily									10	0	0	0	0	0	0	0
1	1. Male			0. No									3	3	1. Male	2. Mixed Race	1. South African		28	2. Some primary school completed	3. Self-employed		4. It Varies	1. Daily									15	0	0	0	0	0	0	0
1	1. Male			0. No									7	4	1. Male	2. Mixed Race	1. South African		36	4. Some secondary school completed	7. Unemployed, able to work			1. Daily									15	0	0	0	0	0	0	0
1	1. Male			0. No									1	1	1. Male	2. Mixed Race	1. South African		28	4. Some secondary school completed	7. Unemployed, able to work			1. Daily									3	0	0	0	0	0	0	0
1	1. Male			0. No									1	1	1. Male	2. Mixed Race	1. South African		28	2. Some primary school completed	2. Non-government employee/private company		4. It Varies	1. Daily									25	0	0	0	0	0	0	0
1	2. Female			0. No									3	2	2. Female	2. Mixed Race	1. South African		31	5. Secondary school completed (Grade 12)	2. Non-government employee/private company		3. Monthly	1. Daily									10	0	0	0	0	0	0	0
1	1. Male			0. No									3	3	1. Male	2. Mixed Race	1. South African		23	4. Some secondary school completed	7. Unemployed, able to work			1. Daily									5	0	0	0	0	0	0	0
1	1. Male			0. No									3	3	1. Male	2. Mixed Race	1. South African		30	4. Some secondary school completed	7. Unemployed, able to work			1. Daily									10	0	0	0	0	0	0	0
1	2. Female			0. No									4	3	2. Female	2. Mixed Race	1. South African		57	4. Some secondary school completed	7. Unemployed, able to work			1. Daily									17	0	0	0	0	0	0	0
1	2. Female			0. No									4	2	2. Female	2. Mixed Race	1. South African		47	5. Secondary school completed (Grade 12)	5. Homemaker			1. Daily									20	0	0	0	0	0	0	0
1	2. Female			0. No									3	2	2. Female	2. Mixed Race	1. South African		29	5. Secondary school completed (Grade 12)	7. Unemployed, able to work			1. Daily									18	0	0	0	0	0	0	0
1	1. Male			0. No									6	3	1. Male	2. Mixed Race	1. South African		45	3. Primary school completed (Grade 7)	3. Self-employed		4. It Varies	1. Daily									18	0	0	0	0	0	0	0
1	2. Female			0. No									2	1	2. Female	2. Mixed Race	1. South African		30	5. Secondary school completed (Grade 12)	2. Non-government employee/private company		2. Weekly	1. Daily									20	0	0	0	0	0	0	0
1	2. Female			0. No									4	4	2. Female	2. Mixed Race	1. South African		39	4. Some secondary school completed	7. Unemployed, able to work			1. Daily									10	0	0	0	0	0	0	0
1	2. Female			0. No									2	2	2. Female	2. Mixed Race	1. South African		51	4. Some secondary school completed	8. Unemployed, unable to work			1. Daily									5	0	0	0	0	0	0	0
1	2. Female			0. No									7	5	2. Female	2. Mixed Race	1. South African		34	4. Some secondary school completed	7. Unemployed, able to work			1. Daily									20	0	0	0	0	0	0	0
1	1. Male			0. No									3	3	1. Male	2. Mixed Race	1. South African		61	5. Secondary school completed (Grade 12)	8. Unemployed, unable to work			1. Daily									60	0	0	0	0	0	0	0
1	1. Male			0. No									2	2	2. Female	2. Mixed Race	1. South African		65	4. Some secondary school completed	6. Retired			1. Daily									10	0	0	0	0	0	0	0
1	1. Male			0. No									1	1	1. Male	2. Mixed Race	1. South African		53	4. Some secondary school completed	1. Government employee		1. Daily	1. Daily									20	0	0	0	0	0	0	0
1	1. Male			0. No									3	3	2. Female	2. Mixed Race	1. South African		27	5. Secondary school completed (Grade 12)	4. Student			1. Daily									30	0	0	0	0	0	0	0
1	2. Female			0. No									2	2	2. Female	2. Mixed Race	1. South African		22	5. Secondary school completed (Grade 12)	2. Non-government employee/private company		4. It Varies	1. Daily									20	0	0	0	0	0	0	0
1	2. Female			0. No									2	2	2. Female	2. Mixed Race	1. South African		52	2. Some primary school completed	7. Unemployed, able to work			1. Daily									6	0	0	0	0	0	0	0
1	2. Female			0. No									4	4	2. Female	2. Mixed Race	1. South African		31	4. Some secondary school completed	7. Unemployed, able to work			1. Daily									3	0	0	0	0	0	0	0
1	2. Female			0. No									4	3	2. Female	2. Mixed Race	1. South African		58	4. Some secondary school completed	3. Self-employed		4. It Varies	1. Daily									20	0	0	0	0	0	0	0
1	1. Male			0. No									4	2	1. Male	2. Mixed Race	1. South African		25	5. Secondary school completed (Grade 12)	2. Non-government employee/private company		2. Weekly	1. Daily									10	0	0	0	0	0	0	0
1	2. Female			0. No									9	4	2. Female	2. Mixed Race	1. South African		37	4. Some secondary school completed	7. Unemployed, able to work			1. Daily									9	0	0	0	0	0	0	0
1	1. Male			0. No									3	3	2. Female	2. Mixed Race	1. South African		29	5. Secondary school completed (Grade 12)	2. Non-government employee/private company		3. Monthly	1. Daily									10	0	0	0	0	0	0	0
1	1. Male			0. No									1	1	1. Male	2. Mixed Race	1. South African		42	6. College/University completed	2. Non-government employee/private company		3. Monthly	1. Daily									10	0	0	0	0	0	0	0
1	2. Female			0. No									1	1	2. Female	2. Mixed Race	1. South African		25	5. Secondary school completed (Grade 12)	3. Self-employed		3. Monthly	1. Daily									10	0	0	0	0	0	0	0
1	2. Female			1. Yes	5					1			6	4	2. Female	2. Mixed Race	1. South African		74	3. Primary school completed (Grade 7)	6. Retired			1. Daily									6	0	0	0	0	0	0	888
1	1. Male			0. No									1	1	1. Male	2. Mixed Race	1. South African		32	5. Secondary school completed (Grade 12)	1. Government employee		3. Monthly	1. Daily									10	0	0	0	0	0	0	0
1	2. Female			0. No									3	2	2. Female	2. Mixed Race	1. South African		22	3. Primary school completed (Grade 7)	7. Unemployed, able to work			1. Daily									5	0	0	0	0	0	0	0
1	1. Male			0. No									1	1	1. Male	2. Mixed Race	1. South African		68	4. Some secondary school completed	6. Retired			1. Daily									5	0	0	0	0	0	0	0
1	2. Female												10	7	2. Female	2. Mixed Race	1. South African		54	4. Some secondary school completed	3. Self-employed		4. It Varies	1. Daily									20	0	0	0	0	0	0	0
1	2. Female			0. No									4	2	2. Female	2. Mixed Race	1. South African		32	4. Some secondary school completed	5. Homemaker			1. Daily									10	0	0	0	0	0	0	0
1	2. Female			0. No									2	1	2. Female	2. Mixed Race	1. South African		27	4. Some secondary school completed	3. Self-employed		4. It Varies	1. Daily									15	0	0	0	0	0	0	0
1	2. Female			0. No									4	2	2. Female	2. Mixed Race	1. South African		28	5. Secondary school completed (Grade 12)	2. Non-government employee/private company		3. Monthly	1. Daily									15	0	0	0	0	0	0	0
1	1. Male			0. No									1	1	1. Male	2. Mixed Race	1. South African		65	4. Some secondary school completed	6. Retired			1. Daily									5	0	0	0	0	0	0	0
1	1. Male			0. No									8	5	1. Male	2. Mixed Race	1. South African		35	5. Secondary school completed (Grade 12)	2. Non-government employee/private company		3. Monthly	1. Daily									18	0	0	0	0	0	0	0
1	1. Male			0. No									5	2	1. Male	2. Mixed Race	1. South African		67	4. Some secondary school completed	2. Non-government employee/private company		3. Monthly	0. Less than Daily																	8	0	0	0	0	0	0	0
1	2. Female			0. No									2	2	2. Female	2. Mixed Race	1. South African		62	4. Some secondary school completed	5. Homemaker			1. Daily									10	0	0	0	0	0	0	0
1	2. Female			0. No									3	2	2. Female	2. Mixed Race	1. South African		32	4. Some secondary school completed	7. Unemployed, able to work			1. Daily									20	0	0	0	0	0	0	0
1	1. Male			0. No									8	4	2. Female	2. Mixed Race	1. South African		18	4. Some secondary school completed	7. Unemployed, able to work			1. Daily									15	0	0	0	0	0	0	0
1	2. Female			0. No									4	2	2. Female	2. Mixed Race	1. South African		23	5. Secondary school completed (Grade 12)	4. Student			1. Daily									4	0	0	0	0	0	0	0
1	2. Female			0. No									3	3	1. Male	2. Mixed Race	1. South African		21	5. Secondary school completed (Grade 12)	4. Student			1. Daily									9	0	0	0	0	0	0	0
1	1. Male			0. No									6	3	1. Male	2. Mixed Race	1. South African		25	4. Some secondary school completed	7. Unemployed, able to work			1. Daily									10	0	0	0	0	0	0	0
1	1. Male			1. Yes	5					1			4	3	1. Male	2. Mixed Race	1. South African		32	4. Some secondary school completed	3. Self-employed		4. It Varies	1. Daily									20	0	0	0	0	0	0	0
1	2. Female			0. No									5	5	2. Female	2. Mixed Race	1. South African		30	5. Secondary school completed (Grade 12)	7. Unemployed, able to work			1. Daily									10	0	0	0	0	0	0	0
1	2. Female			0. No									4	3	2. Female	2. Mixed Race	1. South African		35	6. College/University completed	2. Non-government employee/private company		3. Monthly	1. Daily									0	0	0	0	0	0	0	0
1	1. Male			0. No									2	2	1. Male	2. Mixed Race	1. South African		43	3. Primary school completed (Grade 7)	2. Non-government employee/private company		2. Weekly	1. Daily									18	0	0	0	0	0	0	0
1	1. Male			0. No									3	2	2. Female	2. Mixed Race	1. South African		28	6. College/University completed	2. Non-government employee/private company		3. Monthly	1. Daily									10	0	0	0	0	0	0	0
1	1. Male			0. No									7	3	2. Female	2. Mixed Race	1. South African		33	4. Some secondary school completed	5. Homemaker			1. Daily									14	0	0	0	0	0	0	0
1	1. Male			0. No									4	3	2. Female	2. Mixed Race	1. South African		22	4. Some secondary school completed	1. Government employee		3. Monthly	1. Daily									2	0	0	0	0	0	0	0
1	2. Female			0. No									5	3	2. Female	2. Mixed Race	1. South African		43	4. Some secondary school completed	2. Non-government employee/private company		3. Monthly	1. Daily									6	0	0	0	0	0	0	0
1	2. Female			0. No									3	3	2. Female	2. Mixed Race	1. South African		25	4. Some secondary school completed	7. Unemployed, able to work			1. Daily									9	0	0	0	0	0	0	0
1	2. Female			0. No									4	2	2. Female	2. Mixed Race	1. South African		34	5. Secondary school completed (Grade 12)	7. Unemployed, able to work			1. Daily									8	0	0	0	0	0	0	0
1	2. Female			0. No									5	2	2. Female	2. Mixed Race	1. South African		21	5. Secondary school completed (Grade 12)	4. Student			1. Daily									7	0	0	0	0	0	0	0
1	1. Male			0. No									2	2	1. Male	2. Mixed Race	1. South African		55	3. Primary school completed (Grade 7)	3. Self-employed		4. It Varies	1. Daily									15	0	0	0	0	0	0	0
1	1. Male			0. No									5	4	2. Female	2. Mixed Race	1. South African		28	5. Secondary school completed (Grade 12)	7. Unemployed, able to work			1. Daily									14	0	0	0	0	0	0	0
1	1. Male			0. No									8	2	2. Female	2. Mixed Race	1. South African		27	4. Some secondary school completed	7. Unemployed, able to work			1. Daily									8	0	0	0	0	0	0	0
1	1. Male			0. No									5	4	1. Male	2. Mixed Race	1. South African		20	4. Some secondary school completed	7. Unemployed, able to work			1. Daily									10	0	0	0	0	0	0	0
1	1. Male			0. No									3	2	1. Male	2. Mixed Race	1. South African		41	5. Secondary school completed (Grade 12)	3. Self-employed		4. It Varies	1. Daily									20	0	0	0	0	0	1	1
1	1. Male			0. No									4	3	2. Female	2. Mixed Race	1. South African		33	5. Secondary school completed (Grade 12)	7. Unemployed, able to work			1. Daily									6	0	0	0	0	0	0	0
1	2. Female			0. No									3	2	1. Male	2. Mixed Race	1. South African		54	4. Some secondary school completed	7. Unemployed, able to work			1. Daily									15	0	0	0	0	0	0	0
1	2. Female			0. No									2	2	2. Female	2. Mixed Race	1. South African		19	4. Some secondary school completed	7. Unemployed, able to work			1. Daily									20	0	0	0	0	0	0	0
1	1. Male			0. No									5	4	1. Male	2. Mixed Race	1. South African		49	4. Some secondary school completed	3. Self-employed		4. It Varies	1. Daily									20	0	0	0	0	0	0	0
1	2. Female			0. No									2	2	2. Female	2. Mixed Race	1. South African		66	4. Some secondary school completed	7. Unemployed, able to work			1. Daily									10	0	0	0	0	0	0	0
1	1. Male			0. No									2	2	1. Male	2. Mixed Race	1. South African		30	3. Primary school completed (Grade 7)	7. Unemployed, able to work			1. Daily									20	0	0	0	0	0	0	0
1	2. Female			0. No									2	1	2. Female	1. African	1. South African		35	4. Some secondary school completed	2. Non-government employee/private company		2. Weekly	1. Daily									2	0	0	0	0	0	0	0
1	1. Male			0. No									1	1	1. Male	2. Mixed Race	1. South African		32	4. Some secondary school completed	2. Non-government employee/private company		2. Weekly	1. Daily									15	0	0	0	0	0	0	0
1	1. Male			0. No									3	2	1. Male	2. Mixed Race	1. South African		55	4. Some secondary school completed	8. Unemployed, unable to work			1. Daily									10	0	0	0	0	0	0	0
1	1. Male			0. No									3	2	1. Male	2. Mixed Race	1. South African		40	5. Secondary school completed (Grade 12)	2. Non-government employee/private company			1. Daily									12	0	0	0	0	0	0	0
1	1. Male			0. No									4	4	1. Male	2. Mixed Race	1. South African		52	5. Secondary school completed (Grade 12)	3. Self-employed		3. Monthly	1. Daily									3	0	0	0	0	0	0	0
1	2. Female			0. No									4	3	2. Female	2. Mixed Race	1. South African		34	4. Some secondary school completed	2. Non-government employee/private company		2. Weekly	1. Daily									10	0	0	0	0	0	0	0
1	2. Female			0. No									4	1	2. Female	2. Mixed Race	1. South African		53	5. Secondary school completed (Grade 12)	2. Non-government employee/private company		3. Monthly	0. Less than Daily																	5	0	0	0	0	0	0	0
1	1. Male			0. No									7	4	2. Female	2. Mixed Race	1. South African		60	2. Some primary school completed	3. Self-employed		4. It Varies	1. Daily									10	0	0	0	0	0	0	0
1	1. Male			0. No									6	5	2. Female	2. Mixed Race	1. South African		68	4. Some secondary school completed	6. Retired			1. Daily									8	0	0	0	0	0	0	0
1	1. Male			0. No									2	2	1. Male	2. Mixed Race	1. South African		38	3. Primary school completed (Grade 7)	2. Non-government employee/private company		2. Weekly	1. Daily									6	0	0	0	0	0	0	0
1	2. Female			0. No									1	1	2. Female	2. Mixed Race	1. South African		31	5. Secondary school completed (Grade 12)	2. Non-government employee/private company		4. It Varies	1. Daily									16	0	0	0	0	0	0	0
1	2. Female			0. No									2	2	2. Female	2. Mixed Race	1. South African		37	4. Some secondary school completed	7. Unemployed, able to work			1. Daily									20	0	0	0	0	0	0	0
1	1. Male			0. No									3	3	2. Female	2. Mixed Race	1. South African		40	5. Secondary school completed (Grade 12)	5. Homemaker			1. Daily									20	0	0	0	0	0	0	0
1	1. Male			0. No									1	1	1. Male	2. Mixed Race	1. South African		43	4. Some secondary school completed	3. Self-employed		4. It Varies	1. Daily									12	0	0	0	0	0	0	0
1	1. Male			0. No									2	2	1. Male	2. Mixed Race	1. South African		40	4. Some secondary school completed	3. Self-employed		4. It Varies	1. Daily									15	0	0	0	0	0	0	0
1	1. Male			0. No									2	2	1. Male	2. Mixed Race	1. South African		18	4. Some secondary school completed	8. Unemployed, unable to work			1. Daily									15	0	0	0	0	0	0	0
1	1. Male			0. No									4	3	1. Male	2. Mixed Race	1. South African		22	5. Secondary school completed (Grade 12)	7. Unemployed, able to work			1. Daily									15	0	0	0	0	0	0	0
1	2. Female			0. No									6	2	2. Female	2. Mixed Race	1. South African		30	4. Some secondary school completed	7. Unemployed, able to work			1. Daily									10	0	0	0	0	0	0	0
1	2. Female			0. No									5	5	1. Male	2. Mixed Race	1. South African		18	3. Primary school completed (Grade 7)	4. Student			1. Daily									2	0	0	0	0	0	0	0
1	1. Male			0. No									4	2	1. Male	2. Mixed Race	1. South African		25	5. Secondary school completed (Grade 12)	2. Non-government employee/private company		3. Monthly	1. Daily									9	0	0	0	0	0	0	0
1	2. Female			0. No									3	2	2. Female	2. Mixed Race	1. South African		31	5. Secondary school completed (Grade 12)	7. Unemployed, able to work			1. Daily									20	0	0	0	0	0	0	0
1	1. Male			0. No									1	1	1. Male	2. Mixed Race	1. South African		27	5. Secondary school completed (Grade 12)	2. Non-government employee/private company			1. Daily									10	0	0	0	0	0	0	0
1	1. Male			0. No									4	3	1. Male	2. Mixed Race	1. South African		62	3. Primary school completed (Grade 7)	6. Retired			1. Daily									12	0	0	0	0	0	0	0
1	1. Male			0. No									2	2	1. Male	2. Mixed Race	1. South African		26	4. Some secondary school completed	2. Non-government employee/private company		2. Weekly	1. Daily									20	0	0	0	0	0	0	0
1	2. Female			0. No									4	2	1. Male	2. Mixed Race	1. South African		24	4. Some secondary school completed	2. Non-government employee/private company		2. Weekly	1. Daily									15	0	0	0	0	0	0	0
1	1. Male			0. No									2	2	1. Male	2. Mixed Race	1. South African		27	4. Some secondary school completed	2. Non-government employee/private company		4. It Varies	1. Daily									12	0	0	0	0	0	0	0
1	1. Male			0. No									8	5	2. Female	2. Mixed Race	1. South African		55	2. Some primary school completed	8. Unemployed, unable to work			1. Daily									5	0	0	0	0	0	0	0
1	1. Male			0. No									3	2	1. Male	2. Mixed Race	1. South African		41	4. Some secondary school completed	2. Non-government employee/private company		3. Monthly	1. Daily									15	0	0	0	0	0	0	0
1	1. Male			0. No									6	2	2. Female	2. Mixed Race	1. South African		32	4. Some secondary school completed	2. Non-government employee/private company			1. Daily									10	0	0	0	0	0	0	0
1	1. Male			0. No									4	4	2. Female	2. Mixed Race	1. South African		46	4. Some secondary school completed	5. Homemaker			1. Daily									2	0	0	0	0	0	0	0
1	2. Female			0. No									4	1	2. Female	2. Mixed Race	1. South African		30	3. Primary school completed (Grade 7)	2. Non-government employee/private company		3. Monthly	1. Daily									10	0	0	0	0	0	0	0
1	1. Male			0. No									2	2	1. Male	1. African	1. South African		43	4. Some secondary school completed	3. Self-employed		4. It Varies	1. Daily									12	0	0	0	0	0	0	0
1	2. Female			0. No									7	5	2. Female	2. Mixed Race	1. South African		59	4. Some secondary school completed	6. Retired			1. Daily									20	0	0	0	0	0	0	0
1	1. Male			0. No									1	1	1. Male	2. Mixed Race	1. South African		42	4. Some secondary school completed	2. Non-government employee/private company		4. It Varies	1. Daily									16	0	0	0	0	0	0	0
1	1. Male			0. No									3	2	1. Male	1. African	1. South African		41	4. Some secondary school completed	7. Unemployed, able to work			1. Daily									7	0	0	0	0	0	0	0
1	2. Female			0. No									3	2	2. Female	2. Mixed Race	1. South African		57	4. Some secondary school completed	2. Non-government employee/private company		3. Monthly	1. Daily									24	0	0	0	0	0	0	0
1	2. Female			0. No									3	2	1. Male	2. Mixed Race	1. South African		37	4. Some secondary school completed	7. Unemployed, able to work			1. Daily									20	0	0	0	0	0	0	0
1	2. Female			0. No									2	1	2. Female	2. Mixed Race	1. South African		32	5. Secondary school completed (Grade 12)	7. Unemployed, able to work			1. Daily									20	0	0	0	0	0	0	0
1	1. Male			0. No									3	2	1. Male	2. Mixed Race	1. South African		52	3. Primary school completed (Grade 7)	2. Non-government employee/private company		4. It Varies	1. Daily									20	0	0	0	0	0	0	0
1	2. Female			0. No									3	3	1. Male	1. African	1. South African		24	5. Secondary school completed (Grade 12)	7. Unemployed, able to work		4. It Varies	1. Daily									6	0	0	0	0	0	0	0
1	1. Male			0. No									1	1	1. Male	1. African	1. South African		21	4. Some secondary school completed	4. Student			1. Daily									30	0	0	0	0	0	0	0
1	1. Male			1. Yes	1	1							3	3	1. Male	1. African	1. South African		38	5. Secondary school completed (Grade 12)	3. Self-employed		4. It Varies	1. Daily									4	0	0	0	0	0	0	0
1	1. Male			1. Yes	1	1							4	3	1. Male	1. African	1. South African		23	5. Secondary school completed (Grade 12)	7. Unemployed, able to work		4. It Varies	1. Daily									6	0	0	0	0	0	0	0
1	1. Male			1. Yes	1	1							2	2	1. Male	1. African	1. South African		60	4. Some secondary school completed	7. Unemployed, able to work			1. Daily									7	0	0	0	2	0	0	0
1	1. Male			0. No									4	2	1. Male	1. African	1. South African		44	5. Secondary school completed (Grade 12)	7. Unemployed, able to work		3. Monthly	1. Daily									10	0	0	0	0	0	0	0
1	2. Female			0. No									4	3	2. Female	1. African	1. South African		48	4. Some secondary school completed	7. Unemployed, able to work			1. Daily									2	0	0	0	0	0	0	0
1	1. Male			0. No									5	5	1. Male	1. African	1. South African		60	4. Some secondary school completed	8. Unemployed, unable to work		3. Monthly	1. Daily									8	0	0	0	0	0	0	0
1	1. Male			0. No									4	4	1. Male	1. African	1. South African		41	5. Secondary school completed (Grade 12)	2. Non-government employee/private company		3. Monthly	0. Less than Daily																	3	0	0	0	0	0	0	0
1	2. Female			1. Yes	1	1							3	2	1. Male	1. African	1. South African		19	4. Some secondary school completed	7. Unemployed, able to work			1. Daily									10	0	0	0	0	0	0	0
1	1. Male			0. No									3	2	1. Male	1. African	1. South African		36	4. Some secondary school completed	3. Self-employed		2. Weekly	1. Daily									20	5	0	0	0	0	0	0
1	1. Male			0. No									3	3	1. Male	1. African	1. South African		20	4. Some secondary school completed	7. Unemployed, able to work			1. Daily									2	0	0	0	0	0	0	0
1	1. Male			0. No									4	2	1. Male	1. African	1. South African		65	4. Some secondary school completed	6. Retired			1. Daily									20	0	0	0	0	0	0	0
1	1. Male			0. No									1	1	1. Male	1. African	1. South African		25	5. Secondary school completed (Grade 12)	3. Self-employed		2. Weekly	1. Daily									6	0	0	0	0	0	0	0
1	1. Male			0. No									2	2	1. Male	1. African	1. South African		60	4. Some secondary school completed	6. Retired			1. Daily									6	0	0	0	0	0	0	0
1	2. Female			1. Yes	1	1							3	3	1. Male	1. African	1. South African		21	5. Secondary school completed (Grade 12)	7. Unemployed, able to work			1. Daily									5	0	0	0	0	0	0	0
1	2. Female			1. Yes	1	1							8	7	2. Female	1. African	1. South African		18	5. Secondary school completed (Grade 12)	4. Student			1. Daily									2	0	0	0	0	0	0	0
1	2. Female			1. Yes	1	1							6	5	1. Male	1. African	1. South African		28	4. Some secondary school completed	2. Non-government employee/private company		3. Monthly	1. Daily									5	0	0	0	0	0	0	0
1	1. Male			0. No									1	1	1. Male	1. African	1. South African		68	4. Some secondary school completed	6. Retired		3. Monthly	1. Daily									10	0	0	0	0	0	0	0
1	1. Male			0. No									4	3	1. Male	1. African	1. South African		29	4. Some secondary school completed	7. Unemployed, able to work			1. Daily									19	0	0	0	0	8	0	0
1	1. Male			0. No									5	4	1. Male	1. African	1. South African		20	5. Secondary school completed (Grade 12)	7. Unemployed, able to work			1. Daily									2	1	0	0	0	0	0	0
1	2. Female			0. No									3	3	1. Male	1. African	1. South African		37	5. Secondary school completed (Grade 12)	7. Unemployed, able to work			1. Daily									10	6	0	0	0	0	0	0
1	2. Female			0. No									4	2	1. Male	1. African	1. South African		30	4. Some secondary school completed	3. Self-employed		3. Monthly	1. Daily									10	0	0	0	0	0	0	0
1	2. Female			0. No									3	3	1. Male	1. African	1. South African		26	6. College/University completed	7. Unemployed, able to work			1. Daily									6	0	0	0	0	0	0	0
1	1. Male			0. No									2	2	1. Male	1. African	1. South African		25	4. Some secondary school completed	7. Unemployed, able to work			1. Daily									10	0	0	0	0	0	0	0
1	1. Male			1. Yes	1	1							5	5	1. Male	1. African	1. South African		57	2. Some primary school completed	2. Non-government employee/private company		3. Monthly	1. Daily									5	0	0	0	0	0	0	0
1	2. Female			0. No									2	2	1. Male	1. African	1. South African		19	5. Secondary school completed (Grade 12)	7. Unemployed, able to work			1. Daily									7	0	0	0	0	0	0	0
1	1. Male			1. Yes	3			1					1	1	1. Male	1. African	1. South African		38	4. Some secondary school completed	7. Unemployed, able to work		4. It Varies	1. Daily									15	0	0	0	0	0	0	0
1	1. Male			0. No									2	2	1. Male	1. African	1. South African		67	2. Some primary school completed	777. Other, please specify shortly	SASSA grant pensioner	3. Monthly	0. Less than Daily																	3	0	0	0	0	0	0	0
1	1. Male			0. No									1	1	1. Male	1. African	1. South African		59	3. Primary school completed (Grade 7)	6. Retired			1. Daily									35	0	0	0	0	0	0	0
1	1. Male			1. Yes	1	1							2	2	1. Male	1. African	1. South African		54	5. Secondary school completed (Grade 12)	7. Unemployed, able to work			1. Daily									4	0	0	0	0	0	0	0
1	1. Male			0. No									2	2	1. Male	1. African	1. South African		47	5. Secondary school completed (Grade 12)	7. Unemployed, able to work			1. Daily									15	0	0	0	0	0	0	0
1	1. Male			1. Yes	1	1							5	2	1. Male	1. African	1. South African		39	5. Secondary school completed (Grade 12)	3. Self-employed		2. Weekly	1. Daily									4	0	0	0	0	0	0	0
1	1. Male			0. No									5	2	1. Male	1. African	1. South African		32	5. Secondary school completed (Grade 12)	3. Self-employed		2. Weekly	1. Daily									3	0	0	0	0	0	0	0
1	2. Female			1. Yes	1	1							9	4	2. Female	1. African	1. South African		24	5. Secondary school completed (Grade 12)	7. Unemployed, able to work			1. Daily									1	0	0	0	0	0	0	0
1	1. Male			0. No									6	6	1. Male	1. African	1. South African		32	4. Some secondary school completed	7. Unemployed, able to work			1. Daily									20	3	0	0	0	0	0	0
1	1. Male			0. No									3	2	1. Male	1. African	1. South African		37	5. Secondary school completed (Grade 12)	3. Self-employed		3. Monthly	1. Daily									20	0	0	0	0	0	0	0
1	1. Male			0. No									3	3	1. Male	1. African	1. South African		34	1. No formal schooling	3. Self-employed		4. It Varies	1. Daily									20	0	0	0	0	0	0	0
1	2. Female			0. No									7	7	2. Female	1. African	1. South African		18	4. Some secondary school completed	4. Student			1. Daily									6	0	0	0	0	0	0	0
1	1. Male			0. No									2	2	1. Male	1. African	1. South African		29	4. Some secondary school completed	7. Unemployed, able to work			1. Daily									2	0	0	0	0	0	0	0
1	2. Female			1. Yes	1	1							5	3	1. Male	1. African	1. South African		21	5. Secondary school completed (Grade 12)	3. Self-employed		2. Weekly	1. Daily									7	0	0	0	8	0	0	1
1	2. Female			0. No									3	2	2. Female	1. African	1. South African		19	5. Secondary school completed (Grade 12)	4. Student			1. Daily									10	0	0	0	0	0	0	0
1	1. Male			0. No									4	4	1. Male	1. African	1. South African		20	4. Some secondary school completed	7. Unemployed, able to work			1. Daily									5	0	0	0	0	0	0	0
1	1. Male			0. No									1	1	1. Male	1. African	1. South African		23	5. Secondary school completed (Grade 12)	3. Self-employed		2. Weekly	1. Daily									12	0	0	0	0	0	0	0
1	2. Female			0. No									2	2	1. Male	1. African	1. South African		23	5. Secondary school completed (Grade 12)	7. Unemployed, able to work			1. Daily									10	0	0	0	0	0	0	0
1	2. Female			0. No									1	1	2. Female	1. African	1. South African		56	4. Some secondary school completed	6. Retired		3. Monthly	1. Daily									7	0	0	0	0	0	0	0
1	1. Male			0. No									3	3	1. Male	1. African	1. South African		28	5. Secondary school completed (Grade 12)	7. Unemployed, able to work		4. It Varies	1. Daily									7	0	0	0	0	0	0	0
1	2. Female			0. No									4	3	1. Male	1. African	1. South African		18	4. Some secondary school completed	4. Student			1. Daily									10	0	0	0	0	0	0	0
1	2. Female			0. No									2	2	2. Female	1. African	1. South African		18	4. Some secondary school completed	4. Student			1. Daily									3	0	0	0	0	0	0	0
1	1. Male			1. Yes	1	1							3	3	1. Male	1. African	1. South African		18	4. Some secondary school completed	4. Student			1. Daily									4	0	0	0	0	0	0	0
1	2. Female			0. No									2	2	1. Male	1. African	1. South African		18	4. Some secondary school completed	4. Student			1. Daily									6	0	0	0	0	0	0	0
1	2. Female			1. Yes	1	1							2	2	2. Female	1. African	1. South African		26	5. Secondary school completed (Grade 12)	7. Unemployed, able to work			1. Daily									0	0	0	0	1	0	0	0
1	1. Male			0. No									2	1	1. Male	1. African	1. South African		36	4. Some secondary school completed	7. Unemployed, able to work		4. It Varies	1. Daily									20	0	0	0	0	0	0	0
1	1. Male			0. No									1	1	1. Male	1. African	1. South African		21	5. Secondary school completed (Grade 12)	4. Student			1. Daily									8	0	0	0	0	0	0	0
1	1. Male			0. No									6	6	2. Female	1. African	1. South African		79	1. No formal schooling	777. Other, please specify shortly	SASSA pensioner	3. Monthly	1. Daily									10	0	0	0	0	0	0	0
1	1. Male			0. No									1	1	1. Male	1. African	1. South African		33	5. Secondary school completed (Grade 12)	7. Unemployed, able to work			1. Daily									10	0	0	0	0	0	0	0
1	2. Female			1. Yes	1	1							8	4	1. Male	1. African	1. South African		26	4. Some secondary school completed	7. Unemployed, able to work			1. Daily									10	0	0	0	0	0	0	0
1	1. Male			0. No									4	4	1. Male	1. African	1. South African		32	5. Secondary school completed (Grade 12)	3. Self-employed		2. Weekly	1. Daily									10	0	0	0	0	0	0	0
1	1. Male			0. No									2	2	1. Male	1. African	1. South African		59	5. Secondary school completed (Grade 12)	1. Government employee		3. Monthly	1. Daily									10	0	0	0	0	0	0	0
1	1. Male			0. No									2	2	1. Male	1. African	1. South African		24	5. Secondary school completed (Grade 12)	7. Unemployed, able to work			1. Daily									10	0	0	0	0	0	0	0
1	1. Male			1. Yes	1	1							4	4	2. Female	1. African	1. South African		31	4. Some secondary school completed	7. Unemployed, able to work			1. Daily									20	0	0	0	0	0	0	0
1	1. Male			0. No									1	1	1. Male	1. African	1. South African		21	6. College/University completed	4. Student			1. Daily									6	0	0	8	0	0	0	0
1	2. Female			1. Yes	1	1							4	1	2. Female	1. African	1. South African		26	4. Some secondary school completed	777. Other, please specify shortly	SASSA grant and laundry piece jobs.	3. Monthly	0. Less than Daily																	2	0	0	0	1	0	0	0
1	1. Male			1. Yes	3			1					6	4	1. Male	1. African	1. South African		18	4. Some secondary school completed	4. Student		4. It Varies	1. Daily									5	4	0	0	0	0	0	0
1	2. Female			0. No									4	4	1. Male	1. African	1. South African		29	4. Some secondary school completed	4. Student			1. Daily									18	0	0	0	0	0	0	0
1	1. Male			1. Yes	7							1	4	4	1. Male	1. African	1. South African		23	5. Secondary school completed (Grade 12)	7. Unemployed, able to work		4. It Varies	1. Daily									5	0	0	0	0	0	0	3
1	1. Male			0. No									3	1	1. Male	1. African	1. South African		59	4. Some secondary school completed	6. Retired			1. Daily									4	0	0	0	0	0	0	0
1	1. Male			0. No									2	2	1. Male	1. African	1. South African		22	5. Secondary school completed (Grade 12)	4. Student			1. Daily									20	0	0	0	0	0	0	0
1	2. Female			1. Yes	1	1							3	3	1. Male	1. African	1. South African		30	5. Secondary school completed (Grade 12)	3. Self-employed		4. It Varies	1. Daily									20	0	0	0	0	0	0	0
1	2. Female			0. No									5	3	2. Female	1. African	1. South African		38	5. Secondary school completed (Grade 12)	7. Unemployed, able to work		3. Monthly	0. Less than Daily																	10	0	0	0	0	0	0	0
1	1. Male			1. Yes	1 4	1			1				3	3	1. Male	1. African	1. South African		63	2. Some primary school completed	777. Other, please specify shortly	SASSA grant	3. Monthly	1. Daily									6	0	0	0	0	0	0	0
1	1. Male			0. No									3	3	1. Male	1. African	1. South African		36	5. Secondary school completed (Grade 12)	2. Non-government employee/private company		3. Monthly	1. Daily									6	6	0	0	0	0	0	0
1	1. Male			0. No									2	2	1. Male	1. African	1. South African		29	6. College/University completed	4. Student			1. Daily									25	0	0	0	0	0	0	0
1	1. Male			0. No									2	2	1. Male	1. African	1. South African		52	4. Some secondary school completed	777. Other, please specify shortly	Retired because of health conditions		1. Daily									5	0	0	0	0	0	0	0
1	1. Male			0. No									2	2	1. Male	1. African	1. South African		56	4. Some secondary school completed	3. Self-employed		4. It Varies	1. Daily									12	0	0	0	0	0	0	0
1	2. Female			0. No									1	1	2. Female	1. African	1. South African		53	4. Some secondary school completed	5. Homemaker		3. Monthly	1. Daily									1	0	0	0	0	0	0	0
1	2. Female			0. No									4	4	1. Male	1. African	1. South African		28	5. Secondary school completed (Grade 12)	4. Student			1. Daily									10	2	0	0	0	0	0	0
1	2. Female			0. No									2	2	1. Male	1. African	1. South African		21	5. Secondary school completed (Grade 12)	7. Unemployed, able to work			1. Daily									2	0	0	0	0	0	0	0
1	1. Male			0. No									1	1	1. Male	1. African	1. South African		38	6. College/University completed	2. Non-government employee/private company		3. Monthly	1. Daily									6	0	0	0	0	0	0	0
1	2. Female			0. No									4	3	1. Male	1. African	1. South African		18	4. Some secondary school completed	7. Unemployed, able to work		4. It Varies	1. Daily									6	0	0	0	0	0	0	0
1	1. Male			0. No									2	2	1. Male	1. African	1. South African		29	5. Secondary school completed (Grade 12)	3. Self-employed			1. Daily									5	0	0	0	0	0	0	0
1	1. Male			1. Yes	1	1							7	4	1. Male	1. African	1. South African		25	4. Some secondary school completed	7. Unemployed, able to work			1. Daily									3	0	0	0	0	0	0	0
1	1. Male			0. No									2	2	1. Male	1. African	1. South African		26	5. Secondary school completed (Grade 12)	4. Student			1. Daily									6	0	0	0	0	0	0	0
1	1. Male			1. Yes	1	1							2	2	1. Male	1. African	1. South African		39	5. Secondary school completed (Grade 12)	3. Self-employed		1. Daily	1. Daily									15	0	0	0	0	0	0	0
1	1. Male			0. No									4	2	1. Male	1. African	1. South African		18	4. Some secondary school completed	7. Unemployed, able to work			1. Daily									4	0	0	0	0	0	0	0
1	1. Male			0. No									1	1	1. Male	1. African	1. South African		25	5. Secondary school completed (Grade 12)	4. Student			1. Daily									10	0	0	0	0	0	0	0
1	2. Female			0. No									4	4	1. Male	1. African	1. South African		37	6. College/University completed	7. Unemployed, able to work			1. Daily									15	0	0	0	0	0	0	0
1	1. Male			0. No									5	5	1. Male	1. African	1. South African		21	5. Secondary school completed (Grade 12)	4. Student			1. Daily									5	0	0	0	0	0	0	0
1	2. Female			0. No									2	1	2. Female	1. African	1. South African		60	3. Primary school completed (Grade 7)	8. Unemployed, unable to work		3. Monthly	1. Daily									5	0	0	0	2	0	0	0
1	1. Male			0. No									3	3	1. Male	1. African	1. South African		22	4. Some secondary school completed	7. Unemployed, able to work			1. Daily									30	0	0	0	0	0	0	0
1	2. Female			1. Yes	1	1							3	3	2. Female	1. African	1. South African		71	1. No formal schooling	777. Other, please specify shortly	SASSA pensioner	1. Daily	1. Daily									3	0	0	0	0	0	0	0
1	2. Female			1. Yes	1	1							3	2	1. Male	1. African	1. South African		19	5. Secondary school completed (Grade 12)	4. Student			1. Daily									5	0	0	0	0	0	0	0
1	1. Male			1. Yes	1	1							5	5	1. Male	1. African	1. South African		27	5. Secondary school completed (Grade 12)	7. Unemployed, able to work			1. Daily									16	0	0	0	0	0	0	0
1	1. Male			0. No									2	1	1. Male	1. African	1. South African		33	4. Some secondary school completed	2. Non-government employee/private company		4. It Varies	1. Daily									20	0	0	0	0	0	0	0
1	1. Male			0. No									4	2	2. Female	1. African	1. South African		39	1. No formal schooling	7. Unemployed, able to work		3. Monthly	1. Daily									10	0	0	0	0	0	0	0
1	1. Male			0. No									2	2	1. Male	1. African	1. South African		47	4. Some secondary school completed	2. Non-government employee/private company		2. Weekly	1. Daily									20	0	0	0	0	0	0	0
1	2. Female			0. No									3	3	2. Female	1. African	1. South African		56	4. Some secondary school completed	3. Self-employed		1. Daily	1. Daily									10	0	0	0	0	0	0	0
1	2. Female			0. No									4	4	1. Male	1. African	1. South African		18	5. Secondary school completed (Grade 12)	7. Unemployed, able to work			1. Daily									15	0	0	0	0	0	0	0
1	2. Female			0. No									2	2	2. Female	1. African	1. South African		19	4. Some secondary school completed	4. Student			1. Daily									3	0	0	0	0	0	0	0
1	1. Male			0. No									4	4	1. Male	1. African	1. South African		22	5. Secondary school completed (Grade 12)	7. Unemployed, able to work			1. Daily									6	0	0	0	0	0	0	0
1	2. Female			1. Yes	1	1							4	4	1. Male	1. African	1. South African		19	4. Some secondary school completed	4. Student			1. Daily									10	0	0	0	0	0	0	0
1	1. Male			1. Yes	1	1							4	4	1. Male	1. African	1. South African		24	5. Secondary school completed (Grade 12)	7. Unemployed, able to work			1. Daily									4	0	0	0	0	0	0	0
1	2. Female			0. No									2	2	1. Male	1. African	1. South African		23	4. Some secondary school completed	7. Unemployed, able to work			1. Daily									3	0	0	0	0	0	0	0
1	2. Female			1. Yes	1	1							3	3	2. Female	1. African	1. South African		23	4. Some secondary school completed	4. Student			1. Daily									20	0	0	0	0	0	0	0
1	1. Male			0. No									3	3	1. Male	1. African	1. South African		21	4. Some secondary school completed	7. Unemployed, able to work			1. Daily									15	0	0	0	0	0	0	0
1	1. Male			0. No									2	2	1. Male	1. African	1. South African		20	4. Some secondary school completed	4. Student			1. Daily									13	0	0	0	0	0	0	0
1	2. Female			0. No									3	2	1. Male	1. African	1. South African		25	5. Secondary school completed (Grade 12)	4. Student			1. Daily									8	0	0	0	0	0	0	0
1	1. Male			0. No									3	3	1. Male	1. African	1. South African		22	5. Secondary school completed (Grade 12)	7. Unemployed, able to work		4. It Varies	1. Daily									12	0	0	0	0	0	0	0
1	1. Male			0. No									3	3	1. Male	1. African	1. South African		18	4. Some secondary school completed	7. Unemployed, able to work			1. Daily									15	0	0	0	0	0	0	0
1	2. Female			0. No									2	2	1. Male	1. African	1. South African		26	4. Some secondary school completed	4. Student			1. Daily									10	0	0	0	0	0	0	0
1	1. Male			0. No									2	2	1. Male	1. African	1. South African		23	5. Secondary school completed (Grade 12)	7. Unemployed, able to work			1. Daily									10	0	0	0	0	0	0	0
1	1. Male			0. No									2	2	1. Male	1. African	1. South African		37	4. Some secondary school completed	2. Non-government employee/private company		3. Monthly	1. Daily									20	0	0	0	0	0	0	0
1	1. Male			0. No									4	1	1. Male	1. African	1. South African		65	4. Some secondary school completed	3. Self-employed		1. Daily	1. Daily									8	0	0	0	0	0	0	0
1	1. Male			0. No									2	2	1. Male	1. African	1. South African		40	5. Secondary school completed (Grade 12)	3. Self-employed		1. Daily	1. Daily									5	0	0	0	0	0	0	0
1	1. Male			0. No									3	3	1. Male	1. African	1. South African		29	5. Secondary school completed (Grade 12)	7. Unemployed, able to work		4. It Varies	1. Daily									10	0	0	0	0	0	0	0
1	2. Female			1. Yes	1	1							4	4	1. Male	1. African	1. South African		23	4. Some secondary school completed	7. Unemployed, able to work			1. Daily									20	0	0	0	0	0	0	0
1	2. Female			0. No									2	2	1. Male	1. African	1. South African		61	1. No formal schooling	8. Unemployed, unable to work		3. Monthly	0. Less than Daily																	20	0	0	0	0	0	0	0
1	1. Male			1. Yes	1 3	1		1					2	2	1. Male	1. African	1. South African		37	4. Some secondary school completed	3. Self-employed		1. Daily	1. Daily									16	5	0	0	0	0	0	0
1	2. Female			1. Yes	1	1							6	5	1. Male	1. African	1. South African		18	5. Secondary school completed (Grade 12)	4. Student			1. Daily									20	0	0	0	0	0	0	0
1	2. Female			1. Yes	3			1					5	4	1. Male	1. African	1. South African		37	5. Secondary school completed (Grade 12)	7. Unemployed, able to work			1. Daily									15	6	0	0	0	0	0	0
1	2. Female			0. No									2	2	2. Female	1. African	1. South African		54	4. Some secondary school completed	7. Unemployed, able to work			1. Daily									6	0	0	0	0	0	0	0
1	2. Female			0. No									2	2	1. Male	1. African	1. South African		19	4. Some secondary school completed	4. Student			1. Daily									3	0	0	0	0	0	0	0
1	1. Male			0. No									4	4	1. Male	1. African	1. South African		35	4. Some secondary school completed	8. Unemployed, unable to work			1. Daily									30	3	0	0	0	0	0	0
1	1. Male			0. No									2	2	1. Male	1. African	1. South African		33	4. Some secondary school completed	7. Unemployed, able to work		4. It Varies	1. Daily									20	0	0	0	0	0	0	0
1	1. Male			0. No									2	2	1. Male	1. African	1. South African		34	4. Some secondary school completed	1. Government employee		3. Monthly	1. Daily									4	0	0	0	0	0	0	0
1	1. Male			0. No									1	1	1. Male	2. Mixed Race	1. South African		24	5. Secondary school completed (Grade 12)	1. Government employee		3. Monthly	1. Daily									5	0	0	0	0	0	0	0
1	1. Male			1. Yes	1	1							2	2	2. Female	1. African	1. South African		63	4. Some secondary school completed	6. Retired		3. Monthly	1. Daily									10	0	0	0	1	0	0	0
1	1. Male			1. Yes	3			1					3	3	1. Male	1. African	1. South African		25	4. Some secondary school completed	7. Unemployed, able to work			1. Daily									20	0	0	0	0	0	0	0
1	1. Male			1. Yes	1 3	1		1					5	4	1. Male	1. African	1. South African		19	3. Primary school completed (Grade 7)	7. Unemployed, able to work		4. It Varies	1. Daily									10	0	0	0	0	0	0	0
1	2. Female			0. No									6	4	1. Male	1. African	1. South African		21	5. Secondary school completed (Grade 12)	7. Unemployed, able to work			1. Daily									15	0	0	0	0	0	0	0
1	1. Male			1. Yes	1	1							4	3	1. Male	1. African	1. South African		19	4. Some secondary school completed	4. Student			1. Daily									5	0	0	0	0	0	0	0
1	1. Male			0. No									2	2	1. Male	1. African	1. South African		20	5. Secondary school completed (Grade 12)	2. Non-government employee/private company		3. Monthly	1. Daily									18	0	0	0	0	0	0	0
1	1. Male			0. No									1	1	1. Male	1. African	1. South African		28	5. Secondary school completed (Grade 12)	3. Self-employed		4. It Varies	1. Daily									10	0	0	0	0	0	0	0
1	1. Male			0. No									2	2	1. Male	1. African	1. South African		42	6. College/University completed	1. Government employee		3. Monthly	1. Daily									4	0	0	0	0	0	0	0
1	1. Male			0. No									1	1	1. Male	1. African	1. South African		21	4. Some secondary school completed	7. Unemployed, able to work		4. It Varies	1. Daily									20	0	0	0	0	0	0	0
1	2. Female			0. No									3	3	2. Female	1. African	1. South African		25	7. Post graduate degree completed	4. Student			1. Daily									3	1	0	0	0	0	0	1
1	2. Female			1. Yes	1	1							8	4	2. Female	1. African	1. South African		31	5. Secondary school completed (Grade 12)	7. Unemployed, able to work		4. It Varies	1. Daily									4	0	0	0	5	0	0	0
1	1. Male			0. No									1	1	1. Male	1. African	1. South African		32	3. Primary school completed (Grade 7)	3. Self-employed		2. Weekly	1. Daily									4	0	0	0	0	0	0	4
1	1. Male			0. No									1	1	1. Male	1. African	1. South African		19	6. College/University completed	4. Student			1. Daily									16	0	0	0	0	0	0	0
1	1. Male			1. Yes	1	1							5	5	1. Male	1. African	1. South African		21	5. Secondary school completed (Grade 12)	4. Student			1. Daily									4	0	0	0	0	0	0	0
1	1. Male			0. No									1	1	1. Male	1. African	1. South African		37	4. Some secondary school completed	2. Non-government employee/private company		3. Monthly	1. Daily									7	0	0	0	0	0	0	0
1	1. Male			0. No									2	1	1. Male	1. African	1. South African		49	5. Secondary school completed (Grade 12)	2. Non-government employee/private company		3. Monthly	1. Daily									4	0	0	0	0	0	0	0
1	1. Male			1. Yes	1	1							4	4	1. Male	1. African	1. South African		25	4. Some secondary school completed	4. Student			1. Daily									3	0	0	0	0	0	0	0
1	2. Female			0. No									3	2	1. Male	1. African	1. South African		24	5. Secondary school completed (Grade 12)	4. Student			1. Daily									3	0	0	0	0	0	0	0
1	1. Male			0. No									3	3	1. Male	1. African	1. South African		53	5. Secondary school completed (Grade 12)	3. Self-employed		4. It Varies	1. Daily									10	0	0	0	0	8	0	0
1	1. Male			0. No									4	4	1. Male	1. African	1. South African		22	6. College/University completed	7. Unemployed, able to work			1. Daily									5	0	0	0	0	0	0	0
1	1. Male			1. Yes	1	1							4	4	1. Male	1. African	1. South African		33	5. Secondary school completed (Grade 12)	7. Unemployed, able to work			1. Daily									3	0	0	0	0	0	0	0
1	1. Male			1. Yes	3			1					1	1	1. Male	1. African	1. South African		27	5. Secondary school completed (Grade 12)	1. Government employee		3. Monthly	1. Daily									14	20	0	0	0	0	0	0
1	1. Male			0. No									3	2	1. Male	1. African	1. South African		35	5. Secondary school completed (Grade 12)	3. Self-employed		2. Weekly	1. Daily									15	0	0	0	0	0	0	0
1	1. Male			0. No									2	2	1. Male	1. African	1. South African		25	5. Secondary school completed (Grade 12)	2. Non-government employee/private company		3. Monthly	1. Daily									32	0	0	0	0	0	0	0
1	2. Female			1. Yes	1	1							4	4	1. Male	1. African	1. South African		22	5. Secondary school completed (Grade 12)	4. Student		3. Monthly	1. Daily									10	0	0	0	0	0	0	0
1	2. Female			0. No									2	2	2. Female	1. African	1. South African		24	5. Secondary school completed (Grade 12)	7. Unemployed, able to work		1. Daily	1. Daily									1	0	0	0	0	0	0	0
1	1. Male			1. Yes	1	1							4	4	1. Male	1. African	1. South African		21	4. Some secondary school completed	7. Unemployed, able to work			1. Daily									20	0	0	0	0	0	0	0
1	1. Male			1. Yes	3			1					1	1	1. Male	1. African	1. South African		24	5. Secondary school completed (Grade 12)	7. Unemployed, able to work		4. It Varies	1. Daily									6	3	0	0	0	0	0	0
1	1. Male			0. No									1	1	1. Male	1. African	1. South African		37	6. College/University completed	3. Self-employed		3. Monthly	1. Daily									15	0	0	0	0	0	0	0
1	1. Male			0. No									2	2	1. Male	1. African	1. South African		27	5. Secondary school completed (Grade 12)	7. Unemployed, able to work			1. Daily									4	0	0	0	0	0	0	0
1	2. Female			1. Yes	1	1							6	4	2. Female	1. African	1. South African		50	2. Some primary school completed	7. Unemployed, able to work		4. It Varies	1. Daily									6	0	0	0	0	0	0	0
1	2. Female			0. No									2	2	1. Male	1. African	1. South African		27	6. College/University completed	2. Non-government employee/private company		3. Monthly	1. Daily									5	0	0	0	0	0	0	0
1	1. Male			0. No									2	2	1. Male	1. African	1. South African		21	4. Some secondary school completed	7. Unemployed, able to work			1. Daily									7	0	0	0	0	0	0	0
1	1. Male			1. Yes	1	1							9	5	1. Male	1. African	1. South African		24	4. Some secondary school completed	8. Unemployed, unable to work			1. Daily									4	0	0	0	0	0	0	0
1	2. Female			0. No									2	2	1. Male	1. African	1. South African		26	5. Secondary school completed (Grade 12)	2. Non-government employee/private company		4. It Varies	1. Daily									4	0	0	0	0	0	0	0
1	1. Male			0. No									5	4	1. Male	1. African	1. South African		18	5. Secondary school completed (Grade 12)	4. Student			1. Daily									7	1	0	0	0	0	0	0
1	1. Male			0. No									3	2	1. Male	1. African	1. South African		57	4. Some secondary school completed	6. Retired		3. Monthly	1. Daily									8	0	0	0	0	0	0	0
1	2. Female			1. Yes	1	1							4	2	1. Male	1. African	1. South African		28	5. Secondary school completed (Grade 12)	4. Student			1. Daily									7	0	0	0	0	0	0	0
1	1. Male			1. Yes	1	1							4	4	2. Female	1. African	1. South African		25	4. Some secondary school completed	7. Unemployed, able to work		3. Monthly	0. Less than Daily																	2	0	0	0	1	0	0	0
1	2. Female			0. No									4	4	1. Male	1. African	1. South African		27	4. Some secondary school completed	7. Unemployed, able to work			1. Daily									10	0	0	0	0	0	0	0
1	2. Female			1. Yes	1	1							3	3	2. Female	1. African	1. South African		72	1. No formal schooling	777. Other, please specify shortly	SASSA grant	3. Monthly	1. Daily									1	0	0	0	0	0	0	0
1	1. Male			0. No									4	2	1. Male	1. African	1. South African		40	5. Secondary school completed (Grade 12)	3. Self-employed		2. Weekly	1. Daily									6	0	0	0	0	0	0	0
1	1. Male			1. Yes	4				1				2	2	1. Male	1. African	1. South African		22	6. College/University completed	4. Student			1. Daily									25	25	0	0	0	0	0	1
1	1. Male			0. No									1	1	1. Male	1. African	1. South African		27	5. Secondary school completed (Grade 12)	1. Government employee		3. Monthly	1. Daily									60	0	0	0	0	0	0	0
1	2. Female			1. Yes	1	1							2	2	1. Male	1. African	1. South African		30	6. College/University completed	2. Non-government employee/private company		3. Monthly	1. Daily									5	0	0	0	0	0	0	0
1	2. Female			0. No									2	2	1. Male	1. African	1. South African		21	5. Secondary school completed (Grade 12)	7. Unemployed, able to work		4. It Varies	1. Daily									1	0	0	0	0	0	0	0
1	1. Male			0. No									3	3	1. Male	1. African	1. South African		48	5. Secondary school completed (Grade 12)	3. Self-employed		4. It Varies	1. Daily									10	0	0	0	0	0	0	0
1	1. Male			1. Yes	1	1							4	4	1. Male	1. African	1. South African		18	4. Some secondary school completed	4. Student			1. Daily									6	0	0	0	0	0	0	0
1	1. Male			0. No									1	1	1. Male	1. African	1. South African		23	5. Secondary school completed (Grade 12)	2. Non-government employee/private company		3. Monthly	1. Daily									6	0	0	0	0	0	0	0
1	2. Female			1. Yes	1	1							6	3	1. Male	1. African	1. South African		41	4. Some secondary school completed	2. Non-government employee/private company		3. Monthly	1. Daily									6	0	0	0	0	0	0	0
1	2. Female			0. No									2	2	1. Male	1. African	1. South African		23	4. Some secondary school completed	2. Non-government employee/private company		2. Weekly	1. Daily									20	1	1	1	0	0	0	0
1	2. Female			0. No									3	3	1. Male	1. African	1. South African		29	5. Secondary school completed (Grade 12)	7. Unemployed, able to work		3. Monthly	1. Daily									10	0	0	0	0	0	0	0
1	1. Male			0. No									1	1	1. Male	1. African	1. South African		20	4. Some secondary school completed	7. Unemployed, able to work			1. Daily									15	0	0	0	0	0	0	0
1	1. Male			0. No									1	1	1. Male	1. African	1. South African		37	4. Some secondary school completed	7. Unemployed, able to work		4. It Varies	1. Daily									2	0	0	0	0	0	0	0
1	2. Female			1. Yes	1	1							3	3	1. Male	1. African	1. South African		23	4. Some secondary school completed	7. Unemployed, able to work			1. Daily									20	0	0	0	0	0	0	0
1	1. Male			0. No									5	5	1. Male	1. African	1. South African		48	7. Post graduate degree completed	1. Government employee		3. Monthly	1. Daily									10	0	0	0	0	0	0	0
1	1. Male			0. No									5	3	1. Male	1. African	1. South African		20	4. Some secondary school completed	7. Unemployed, able to work			1. Daily									2	0	0	0	0	0	0	0
1	2. Female			1. Yes	1	1							4	4	1. Male	1. African	1. South African		28	4. Some secondary school completed	8. Unemployed, unable to work			1. Daily									17	0	0	0	0	0	0	0
1	1. Male			0. No									1	1	1. Male	1. African	1. South African		27	4. Some secondary school completed	2. Non-government employee/private company		1. Daily	1. Daily									10	3	0	0	0	0	0	0
1	1. Male			0. No									2	2	1. Male	1. African	1. South African		31	5. Secondary school completed (Grade 12)	7. Unemployed, able to work		3. Monthly	1. Daily									10	0	0	0	0	0	0	0
1	1. Male			0. No									2	2	1. Male	1. African	1. South African		38	5. Secondary school completed (Grade 12)	3. Self-employed		2. Weekly	1. Daily									4	0	0	0	0	0	0	0
1	1. Male			0. No									1	1	1. Male	1. African	1. South African		26	5. Secondary school completed (Grade 12)	3. Self-employed		3. Monthly	1. Daily									15	0	0	0	0	0	0	0
1	1. Male			1. Yes	1	1							5	5	1. Male	1. African	1. South African		20	4. Some secondary school completed	4. Student			1. Daily									8	0	0	0	0	0	0	0
1	1. Male			0. No									4	2	2. Female	1. African	1. South African		28	5. Secondary school completed (Grade 12)	7. Unemployed, able to work		4. It Varies	1. Daily									5	0	0	0	0	0	0	0
1	1. Male			0. No									1	1	1. Male	1. African	1. South African		36	5. Secondary school completed (Grade 12)	7. Unemployed, able to work			1. Daily									8	0	0	0	0	0	0	0
1	1. Male			0. No									4	4	1. Male	1. African	1. South African		53	4. Some secondary school completed	7. Unemployed, able to work			1. Daily									10	0	0	0	0	0	0	0
1	1. Male			0. No									1	1	1. Male	1. African	1. South African		39	4. Some secondary school completed	7. Unemployed, able to work			1. Daily									3	8	0	0	0	0	0	0
1	1. Male			1. Yes	7							1	2	2	2. Female	1. African	1. South African		56	3. Primary school completed (Grade 7)	777. Other, please specify shortly	Grant holder	3. Monthly	1. Daily									5	0	0	0	0	0	0	0
1	1. Male			0. No									3	3	1. Male	1. African	1. South African		18	4. Some secondary school completed	7. Unemployed, able to work			1. Daily									4	0	0	0	0	0	0	0
1	1. Male			0. No									2	2	1. Male	1. African	1. South African		35	4. Some secondary school completed	2. Non-government employee/private company		3. Monthly	1. Daily									20	0	0	0	0	0	0	0
1	1. Male			0. No									4	4	1. Male	1. African	1. South African		75	3. Primary school completed (Grade 7)	6. Retired			1. Daily									5	0	0	0	0	0	0	0
1	2. Female			0. No									6	3	1. Male	1. African	1. South African		21	5. Secondary school completed (Grade 12)	7. Unemployed, able to work		4. It Varies	1. Daily									6	0	0	0	0	0	0	0
1	1. Male			1. Yes	1	1							9	5	2. Female	1. African	1. South African		29	4. Some secondary school completed	7. Unemployed, able to work		3. Monthly	1. Daily									3	0	0	0	0	0	0	0
1	1. Male			1. Yes	1	1							5	5	1. Male	1. African	1. South African		28	5. Secondary school completed (Grade 12)	7. Unemployed, able to work			1. Daily									5	0	0	0	0	0	0	0
1	1. Male			0. No									4	2	1. Male	1. African	1. South African		50	7. Post graduate degree completed	1. Government employee		3. Monthly	1. Daily									20	0	0	0	0	0	0	0
1	2. Female			0. No									2	2	1. Male	1. African	1. South African		30	5. Secondary school completed (Grade 12)	7. Unemployed, able to work			1. Daily									4	0	0	0	0	0	0	0
1	2. Female			0. No									5	4	2. Female	1. African	1. South African		22	5. Secondary school completed (Grade 12)	7. Unemployed, able to work			1. Daily									4	0	0	0	0	0	0	0
1	1. Male			0. No									1	1	1. Male	1. African	1. South African		31	5. Secondary school completed (Grade 12)	3. Self-employed		1. Daily	1. Daily									7	0	0	0	0	0	0	0
1	1. Male			1. Yes	88								5	5	1. Male	1. African	1. South African		31	5. Secondary school completed (Grade 12)	7. Unemployed, able to work			1. Daily									5	4	0	0	0	0	0	0
1	1. Male			0. No									5	3	1. Male	1. African	1. South African		21	5. Secondary school completed (Grade 12)	4. Student			1. Daily									6	0	0	0	0	0	0	0
1	1. Male			0. No									6	5	1. Male	1. African	1. South African		48	3. Primary school completed (Grade 7)	7. Unemployed, able to work			1. Daily									20	0	0	0	0	0	0	0
1	2. Female			1. Yes	1	1							3	2	2. Female	1. African	1. South African		19	3. Primary school completed (Grade 7)	7. Unemployed, able to work			1. Daily									5	0	0	0	0	0	0	0
1	1. Male			0. No									3	3	1. Male	1. African	1. South African		21	5. Secondary school completed (Grade 12)	3. Self-employed		1. Daily	1. Daily									3	0	0	0	0	0	0	0
1	1. Male			0. No									1	2	1. Male	1. African	1. South African		21	5. Secondary school completed (Grade 12)	8. Unemployed, unable to work			1. Daily									4	5	0	0	0	0	0	0
1	1. Male			0. No									3	3	1. Male	1. African	1. South African		32	5. Secondary school completed (Grade 12)	2. Non-government employee/private company		3. Monthly	1. Daily									10	0	0	0	0	0	0	0
1	1. Male			0. No									5	3	1. Male	1. African	1. South African		25	5. Secondary school completed (Grade 12)	4. Student			1. Daily									6	0	0	0	0	0	0	0
1	2. Female			1. Yes	1 7	1						1	4	4	2. Female	1. African	1. South African		24	5. Secondary school completed (Grade 12)	4. Student			0. Less than Daily																	5	0	0	0	1	0	0	0
1	1. Male			0. No									5	3	1. Male	1. African	1. South African		29	5. Secondary school completed (Grade 12)	7. Unemployed, able to work			1. Daily									7	0	0	0	0	0	0	0
1	2. Female			1. Yes	1	1							4	4	2. Female	1. African	1. South African		24	5. Secondary school completed (Grade 12)	4. Student			0. Less than Daily																	4	0	0	0	1	0	0	0
1	2. Female			0. No									4	2	1. Male	1. African	1. South African		21	5. Secondary school completed (Grade 12)	4. Student			1. Daily									4	0	0	0	0	0	0	0
1	1. Male			0. No									3	3	2. Female	1. African	1. South African		19	5. Secondary school completed (Grade 12)	7. Unemployed, able to work			1. Daily									8	0	0	0	0	0	0	0
1	1. Male			0. No									4	3	1. Male	1. African	1. South African		19	4. Some secondary school completed	7. Unemployed, able to work			1. Daily									4	0	0	0	0	0	0	0
1	1. Male			0. No									1	1	1. Male	1. African	1. South African		24	6. College/University completed	4. Student			1. Daily									6	0	0	0	0	0	0	0
1	1. Male			1. Yes	1	1							5	3	1. Male	1. African	1. South African		22	5. Secondary school completed (Grade 12)	4. Student			1. Daily									3	0	0	0	0	0	0	0
1	1. Male			0. No									4	2	1. Male	1. African	1. South African		39	5. Secondary school completed (Grade 12)	2. Non-government employee/private company		2. Weekly	1. Daily									7	0	0	0	0	0	0	0
1	1. Male			0. No									1	1	1. Male	1. African	1. South African		24	6. College/University completed	2. Non-government employee/private company		3. Monthly	1. Daily									20	0	0	0	0	0	0	0
1	1. Male			0. No									1	1	1. Male	1. African	1. South African		37	5. Secondary school completed (Grade 12)	3. Self-employed		4. It Varies	1. Daily									6	0	0	0	0	0	0	0
1	2. Female			1. Yes	1	1							4	3	1. Male	1. African	1. South African		21	5. Secondary school completed (Grade 12)	4. Student			1. Daily									3	0	0	0	0	0	0	0
1	1. Male			0. No									9	9	1. Male	1. African	1. South African		36	5. Secondary school completed (Grade 12)	7. Unemployed, able to work			1. Daily									20	0	0	0	0	0	0	0
1	1. Male			0. No									2	2	1. Male	1. African	1. South African		18	5. Secondary school completed (Grade 12)	4. Student			1. Daily									3	0	0	0	0	0	0	0
1	2. Female			0. No									5	2	1. Male	1. African	1. South African		21	5. Secondary school completed (Grade 12)	4. Student			1. Daily									5	0	0	0	0	0	0	0
1	1. Male			0. No									1	1	1. Male	1. African	1. South African		24	5. Secondary school completed (Grade 12)	3. Self-employed		1. Daily	1. Daily									5	0	0	0	0	0	0	0
1	2. Female			0. No									3	2	2. Female	1. African	1. South African		25	5. Secondary school completed (Grade 12)	7. Unemployed, able to work			1. Daily									4	0	0	0	0	0	0	0
1	1. Male			0. No									7	3	1. Male	1. African	1. South African		19	5. Secondary school completed (Grade 12)	7. Unemployed, able to work			1. Daily									6	0	0	0	0	0	0	0
1	1. Male			1. Yes	4				1				4	8	1. Male	1. African	1. South African		19	5. Secondary school completed (Grade 12)	7. Unemployed, able to work			1. Daily									20	0	0	0	0	0	0	0
1	1. Male			0. No									1	1	1. Male	1. African	1. South African		24	2. Some primary school completed	3. Self-employed			1. Daily									15	0	0	0	0	0	0	0
1	1. Male			0. No									2	2	1. Male	1. African	1. South African		42	5. Secondary school completed (Grade 12)	2. Non-government employee/private company		3. Monthly	1. Daily									6	0	0	0	0	0	0	0
1	2. Female			1. Yes	1	1							5	5	2. Female	1. African	1. South African		62	5. Secondary school completed (Grade 12)	6. Retired			1. Daily									3	0	0	0	2	0	0	0
1	1. Male			0. No									4	2	1. Male	1. African	1. South African		34	5. Secondary school completed (Grade 12)	2. Non-government employee/private company		2. Weekly	1. Daily									6	0	0	0	0	0	0	0
1	2. Female			0. No									1	1	2. Female	1. African	1. South African		25	5. Secondary school completed (Grade 12)	7. Unemployed, able to work			1. Daily									12	4	0	0	0	0	0	0
1	1. Male			1. Yes	1 5	1				1			3	3	1. Male	1. African	1. South African		24	5. Secondary school completed (Grade 12)	4. Student			0. Less than Daily																	3	0	0	0	2	0	0	0
1	1. Male			0. No									1	1	1. Male	1. African	1. South African		22	5. Secondary school completed (Grade 12)	4. Student			1. Daily									8	0	0	0	0	0	0	0
1	1. Male			0. No									6	4	2. Female	1. African	1. South African		28	5. Secondary school completed (Grade 12)	7. Unemployed, able to work			1. Daily									3	0	0	0	0	0	0	0
1	1. Male			0. No									4	2	2. Female	1. African	1. South African		36	4. Some secondary school completed	5. Homemaker			0. Less than Daily																	2	0	0	0	0	0	0	0
1	1. Male			0. No									3	3	1. Male	1. African	1. South African		22	4. Some secondary school completed	7. Unemployed, able to work			1. Daily									5	0	0	0	0	0	0	0
1	2. Female			1. Yes	1 7	1						1	4	4	2. Female	1. African	1. South African		39	5. Secondary school completed (Grade 12)	1. Government employee		3. Monthly	0. Less than Daily																	6	0	0	0	1	0	0	0
1	1. Male			0. No									3	2	1. Male	1. African	1. South African		41	4. Some secondary school completed	3. Self-employed		4. It Varies	1. Daily									5	0	0	0	0	0	0	0
1	2. Female			1. Yes	1 5	1				1			7	6	2. Female	1. African	1. South African		27	5. Secondary school completed (Grade 12)	3. Self-employed		1. Daily	1. Daily									3	0	0	0	1	0	0	0
1	1. Male			0. No									6	4	1. Male	1. African	1. South African		19	4. Some secondary school completed	7. Unemployed, able to work			1. Daily									4	0	0	0	0	0	0	0
1	2. Female			0. No									2	2	2. Female	1. African	1. South African		28	5. Secondary school completed (Grade 12)	7. Unemployed, able to work			1. Daily									5	0	0	0	0	0	0	0
1	1. Male			0. No									3	1	1. Male	1. African	1. South African		27	4. Some secondary school completed	3. Self-employed		4. It Varies	1. Daily									10	0	0	0	0	0	0	0
1	1. Male			0. No									2	2	1. Male	1. African	1. South African		23	5. Secondary school completed (Grade 12)	4. Student			1. Daily									5	0	0	0	0	0	0	0
1	1. Male			0. No									3	2	1. Male	1. African	1. South African		25	5. Secondary school completed (Grade 12)	7. Unemployed, able to work			1. Daily									5	0	0	0	0	0	0	0
1	2. Female			0. No									6	6	1. Male	1. African	1. South African		28	5. Secondary school completed (Grade 12)	7. Unemployed, able to work			1. Daily									5	0	0	0	0	0	0	0
1	1. Male			0. No									3	3	1. Male	1. African	1. South African		28	5. Secondary school completed (Grade 12)	2. Non-government employee/private company		3. Monthly	1. Daily									10	0	0	0	0	0	0	0
1	1. Male			0. No									2	2	1. Male	1. African	1. South African		24	5. Secondary school completed (Grade 12)	3. Self-employed		1. Daily	1. Daily									5	0	0	0	0	0	0	0
1	1. Male			0. No									3	3	1. Male	1. African	1. South African		20	3. Primary school completed (Grade 7)	8. Unemployed, unable to work			1. Daily									12	0	0	0	0	0	0	0
1	2. Female			0. No									2	2	1. Male	1. African	1. South African		19	5. Secondary school completed (Grade 12)	7. Unemployed, able to work			0. Less than Daily																	2	0	0	0	0	0	0	0
1	1. Male			0. No									2	2	1. Male	1. African	1. South African		36	5. Secondary school completed (Grade 12)	7. Unemployed, able to work			1. Daily									8	0	0	0	0	0	0	0
1	1. Male			1. Yes	1	1							3	3	1. Male	1. African	1. South African		34	5. Secondary school completed (Grade 12)	7. Unemployed, able to work			1. Daily									4	0	0	0	0	0	0	0
1	2. Female			0. No									3	2	1. Male	1. African	1. South African		27	5. Secondary school completed (Grade 12)	7. Unemployed, able to work			1. Daily									5	0	0	0	0	0	0	0
1	1. Male			0. No									1	1	1. Male	1. African	1. South African		32	5. Secondary school completed (Grade 12)	3. Self-employed		1. Daily	0. Less than Daily																	3	0	0	0	0	0	0	0
1	2. Female			0. No									2	2	1. Male	1. African	1. South African		19	1. No formal schooling	7. Unemployed, able to work			1. Daily									5	0	0	0	0	0	0	0
1	1. Male			0. No									2	2	1. Male	1. African	1. South African		18	5. Secondary school completed (Grade 12)	4. Student			1. Daily									6	0	0	0	0	0	0	0
1	2. Female			0. No									1	1	2. Female	1. African	1. South African		20	5. Secondary school completed (Grade 12)	7. Unemployed, able to work			1. Daily									4	1	0	0	0	0	0	0
1	2. Female			0. No									4	3	1. Male	1. African	1. South African		26	4. Some secondary school completed	7. Unemployed, able to work			1. Daily									6	0	0	0	0	0	0	0
1	1. Male			0. No									1	1	1. Male	1. African	1. South African		24	3. Primary school completed (Grade 7)	3. Self-employed		1. Daily	1. Daily									3	0	0	0	0	0	0	0
1	1. Male			0. No									2	2	1. Male	1. African	1. South African		58	5. Secondary school completed (Grade 12)	3. Self-employed		4. It Varies	1. Daily									6	0	0	0	0	0	0	0
1	2. Female			1. Yes	3			1					5	4	1. Male	1. African	1. South African		31	5. Secondary school completed (Grade 12)	3. Self-employed		1. Daily	1. Daily									9	0	0	0	0	0	0	0
1	1. Male			0. No									1	1	1. Male	1. African	1. South African		57	4. Some secondary school completed	6. Retired			1. Daily									10	0	0	0	0	0	0	0
1	2. Female			0. No									3	3	1. Male	1. African	1. South African		18	5. Secondary school completed (Grade 12)	7. Unemployed, able to work			1. Daily									3	0	0	0	0	0	0	0
1	1. Male			0. No									2	2	1. Male	1. African	1. South African		21	5. Secondary school completed (Grade 12)	4. Student			1. Daily									5	0	0	0	0	0	0	0
1	2. Female			0. No									7	4	2. Female	1. African	1. South African		22	5. Secondary school completed (Grade 12)	7. Unemployed, able to work			1. Daily									6	0	0	0	0	0	0	0
1	1. Male			0. No									1	1	1. Male	1. African	1. South African		33	4. Some secondary school completed	7. Unemployed, able to work			1. Daily									7	0	0	0	0	0	0	0
1	1. Male			0. No									2	2	1. Male	1. African	1. South African		22	5. Secondary school completed (Grade 12)	4. Student			1. Daily									4	0	0	0	0	0	0	0
1	1. Male			1. Yes	1	1							3	3	1. Male	1. African	1. South African		22	5. Secondary school completed (Grade 12)	3. Self-employed		1. Daily	0. Less than Daily																	4	0	0	0	1	0	0	0
1	2. Female			0. No									2	2	1. Male	1. African	1. South African		24	5. Secondary school completed (Grade 12)	4. Student			1. Daily									4	0	0	0	0	0	0	0
1	1. Male			0. No									1	1	1. Male	1. African	1. South African		31	5. Secondary school completed (Grade 12)	2. Non-government employee/private company		3. Monthly	1. Daily									10	0	0	0	0	0	0	0
1	1. Male			0. No									1	1	1. Male	1. African	1. South African		24	5. Secondary school completed (Grade 12)	4. Student			1. Daily									3	0	0	0	0	0	0	0
1	1. Male			0. No									1	1	1. Male	1. African	1. South African		50	4. Some secondary school completed	3. Self-employed		4. It Varies	1. Daily									5	0	0	0	0	0	0	0
1	1. Male			1. Yes	1	1							1	1	1. Male	1. African	1. South African		35	2. Some primary school completed	99. Refuse to Answer			1. Daily									3	0	0	0	0	0	0	0
1	1. Male			0. No									1	1	1. Male	1. African	1. South African		28	4. Some secondary school completed	8. Unemployed, unable to work			0. Less than Daily																	2	0	0	0	0	0	0	0
1	2. Female			0. No									2	2	2. Female	1. African	1. South African		25	6. College/University completed	7. Unemployed, able to work			1. Daily									12	0	0	0	0	0	0	0
1	1. Male			0. No									1	3	1. Male	1. African	1. South African		30	5. Secondary school completed (Grade 12)	2. Non-government employee/private company		3. Monthly	1. Daily									3	2	0	2	0	0	0	2
1	1. Male			0. No									3	1	1. Male	1. African	1. South African		38	6. College/University completed	1. Government employee		3. Monthly	1. Daily									10	0	0	0	0	0	0	0
1	1. Male			1. Yes	1	1							5	5	2. Female	1. African	1. South African		28	3. Primary school completed (Grade 7)	8. Unemployed, unable to work			0. Less than Daily																	2	0	0	0	1	0	0	0
1	1. Male			0. No									2	2	1. Male	1. African	1. South African		29	4. Some secondary school completed	7. Unemployed, able to work			1. Daily									10	0	0	0	0	0	0	0
1	1. Male			0. No									2	2	1. Male	1. African	1. South African		22	5. Secondary school completed (Grade 12)	8. Unemployed, unable to work			1. Daily									5	0	0	0	1	0	0	0
1	1. Male			0. No									6	3	1. Male	1. African	1. South African		63	3. Primary school completed (Grade 7)	8. Unemployed, unable to work			1. Daily									5	0	0	0	0	0	0	0
1	1. Male			0. No									1	1	1. Male	1. African	1. South African		33	3. Primary school completed (Grade 7)	8. Unemployed, unable to work			1. Daily									5	0	0	0	1	0	0	0
1	1. Male			0. No									1	2	1. Male	1. African	1. South African		26	5. Secondary school completed (Grade 12)	7. Unemployed, able to work			1. Daily									4	0	0	0	0	0	0	0
1	2. Female			0. No									5	2	2. Female	1. African	1. South African		32	5. Secondary school completed (Grade 12)	7. Unemployed, able to work			1. Daily									10	0	0	0	0	0	0	0
1	1. Male			0. No									1	1	1. Male	1. African	1. South African		38	5. Secondary school completed (Grade 12)	3. Self-employed		1. Daily	1. Daily									6	0	0	0	0	0	0	0
1	2. Female			1. Yes	1	1							1	1	2. Female	1. African	1. South African		27	5. Secondary school completed (Grade 12)	3. Self-employed		1. Daily	0. Less than Daily																	3	0	0	0	1	0	0	0
1	2. Female			0. No									4	3	1. Male	1. African	1. South African		18	4. Some secondary school completed	4. Student			1. Daily									4	0	0	0	0	0	0	0
1	1. Male			1. Yes	88								3	3	1. Male	1. African	1. South African		28	2. Some primary school completed	7. Unemployed, able to work			1. Daily									15	0	0	0	0	0	0	0
1	1. Male			0. No									1	1	1. Male	1. African	1. South African		47	5. Secondary school completed (Grade 12)	3. Self-employed		4. It Varies	1. Daily									5	0	0	0	0	0	0	0
1	1. Male			0. No									3	3	1. Male	1. African	1. South African		62	4. Some secondary school completed	5. Homemaker			1. Daily									2	2	2	0	0	0	0	0
1	1. Male			1. Yes	1 7	1						1	1	1	1. Male	1. African	1. South African		28	5. Secondary school completed (Grade 12)	3. Self-employed		1. Daily	1. Daily									3	0	0	0	1	0	0	0
1	1. Male			0. No									4	3	1. Male	1. African	1. South African		28	4. Some secondary school completed	7. Unemployed, able to work			1. Daily									8	0	0	0	0	0	0	0
1	1. Male			0. No									1	1	1. Male	1. African	1. South African		22	4. Some secondary school completed	3. Self-employed		4. It Varies	1. Daily									5	0	0	0	0	0	0	0
1	2. Female			0. No									2	2	1. Male	1. African	1. South African		19	4. Some secondary school completed	7. Unemployed, able to work			1. Daily									8	0	0	0	0	0	0	0
1	1. Male			0. No									3	3	1. Male	1. African	1. South African		34	5. Secondary school completed (Grade 12)	1. Government employee		3. Monthly	1. Daily									5	0	0	0	0	0	0	0
1	1. Male			0. No									1	1	1. Male	1. African	1. South African		27	1. No formal schooling	3. Self-employed		4. It Varies	1. Daily									5	0	0	0	0	0	0	0
1	1. Male			0. No									2	2	1. Male	1. African	1. South African		28	4. Some secondary school completed	3. Self-employed		4. It Varies	1. Daily									10	0	0	0	0	0	0	0
1	1. Male			0. No									6	4	1. Male	1. African	1. South African		19	4. Some secondary school completed	7. Unemployed, able to work			1. Daily									4	0	0	0	0	0	0	0
1	1. Male			0. No									4	3	1. Male	1. African	1. South African		24	4. Some secondary school completed	7. Unemployed, able to work			1. Daily									5	0	0	0	0	0	0	0
1	2. Female			0. No									2	2	1. Male	1. African	1. South African		19	5. Secondary school completed (Grade 12)	4. Student			1. Daily									2	0	0	0	0	0	0	0
1	1. Male			0. No									4	4	1. Male	1. African	1. South African		26	5. Secondary school completed (Grade 12)	7. Unemployed, able to work			1. Daily									6	0	0	0	0	0	0	0
1	1. Male			0. No									2	2	1. Male	1. African	1. South African		24	5. Secondary school completed (Grade 12)	3. Self-employed		1. Daily	1. Daily									1	0	0	0	0	0	0	0
1	1. Male			0. No									3	1	1. Male	1. African	1. South African		52	5. Secondary school completed (Grade 12)	2. Non-government employee/private company		3. Monthly	0. Less than Daily																	2	0	0	0	0	0	0	0
1	1. Male			0. No									4	4	1. Male	1. African	1. South African		40	5. Secondary school completed (Grade 12)	7. Unemployed, able to work			1. Daily									12	0	0	0	0	0	0	0
1	2. Female			0. No									9	7	1. Male	1. African	1. South African		26	5. Secondary school completed (Grade 12)	3. Self-employed		2. Weekly	0. Less than Daily																	3	0	0	0	0	0	0	0
1	1. Male			0. No									1	1	1. Male	1. African	1. South African		21	5. Secondary school completed (Grade 12)	1. Government employee		3. Monthly	1. Daily									10	0	0	0	0	0	0	0
1	2. Female			0. No									3	3	1. Male	1. African	1. South African		23	4. Some secondary school completed	7. Unemployed, able to work			1. Daily									20	0	0	0	0	0	0	0
1	2. Female			0. No									3	2	2. Female	1. African	1. South African		24	5. Secondary school completed (Grade 12)	2. Non-government employee/private company		3. Monthly	1. Daily									2	0	0	0	0	0	0	0
1	2. Female			0. No									10	8	1. Male	1. African	1. South African		22	3. Primary school completed (Grade 7)	7. Unemployed, able to work			1. Daily									2	0	0	0	0	0	0	0
1	2. Female			0. No									3	3	2. Female	1. African	1. South African		27	5. Secondary school completed (Grade 12)	7. Unemployed, able to work			1. Daily									4	0	0	0	0	0	0	0
1	2. Female			0. No									3	2	2. Female	1. African	1. South African		22	5. Secondary school completed (Grade 12)	2. Non-government employee/private company		3. Monthly	0. Less than Daily																	2	0	0	0	0	0	0	0
1	1. Male			0. No									1	1	1. Male	1. African	1. South African		25	5. Secondary school completed (Grade 12)	3. Self-employed		1. Daily	0. Less than Daily																	2	0	0	0	0	0	0	0
1	2. Female			1. Yes	1	1							4	3	1. Male	1. African	1. South African		22	4. Some secondary school completed	7. Unemployed, able to work			1. Daily									5	0	0	0	0	0	0	0
1	1. Male			0. No									1	1	1. Male	1. African	1. South African		37	3. Primary school completed (Grade 7)	3. Self-employed		4. It Varies	1. Daily									10	0	0	0	0	0	0	0
1	1. Male			0. No									1	1	1. Male	1. African	1. South African		32	3. Primary school completed (Grade 7)	7. Unemployed, able to work			1. Daily									10	0	0	0	0	0	0	0
1	1. Male			0. No									3	2	1. Male	1. African	2. Zimbabwean		46	4. Some secondary school completed	3. Self-employed		4. It Varies	1. Daily									12	0	0	0	0	0	0	0
1	1. Male			0. No									3	3	1. Male	1. African	1. South African		20	5. Secondary school completed (Grade 12)	99. Refuse to Answer			1. Daily									20	0	0	0	0	0	0	0
1	2. Female			1. Yes	1	1							5	5	2. Female	1. African	1. South African		31	4. Some secondary school completed	3. Self-employed		1. Daily	0. Less than Daily																	4	0	0	0	1	0	0	0
1	1. Male			0. No									3	3	1. Male	1. African	1. South African		30	4. Some secondary school completed	7. Unemployed, able to work			1. Daily									10	0	0	0	0	0	0	0
1	1. Male			0. No									1	1	1. Male	1. African	1. South African		32	3. Primary school completed (Grade 7)	3. Self-employed		4. It Varies	1. Daily									20	0	0	0	0	0	0	0
1	2. Female			0. No									4	4	1. Male	1. African	1. South African		22	5. Secondary school completed (Grade 12)	4. Student			1. Daily									5	0	0	0	0	0	0	0
1	1. Male			0. No									1	1	1. Male	1. African	1. South African		18	4. Some secondary school completed	3. Self-employed		1. Daily	0. Less than Daily																	7	0	0	0	0	0	0	0
1	1. Male			0. No									2	2	1. Male	1. African	1. South African		22	5. Secondary school completed (Grade 12)	7. Unemployed, able to work			1. Daily									2	0	0	0	0	0	0	0
1	2. Female			0. No									5	3	2. Female	1. African	1. South African		24	5. Secondary school completed (Grade 12)	4. Student			1. Daily									5	0	0	0	0	0	0	0
1	2. Female			0. No									2	2	1. Male	1. African	1. South African		19	5. Secondary school completed (Grade 12)	7. Unemployed, able to work			1. Daily									2	2	1	1	0	0	0	0
1	2. Female			0. No									3	2	1. Male	1. African	1. South African		38	4. Some secondary school completed	7. Unemployed, able to work			1. Daily									6	0	0	0	0	0	0	0
1	2. Female			0. No									2	2	1. Male	1. African	1. South African		21	4. Some secondary school completed	7. Unemployed, able to work			1. Daily									10	0	0	0	0	0	0	0
1	2. Female			0. No									4	4	2. Female	1. African	1. South African		23	5. Secondary school completed (Grade 12)	4. Student			1. Daily									5	0	0	0	0	0	0	0
1	1. Male			0. No									2	2	1. Male	1. African	1. South African		26	5. Secondary school completed (Grade 12)	2. Non-government employee/private company		3. Monthly	1. Daily									10	0	0	0	0	0	0	0
1	2. Female			0. No									2	2	1. Male	1. African	1. South African		19	3. Primary school completed (Grade 7)	7. Unemployed, able to work			1. Daily									5	0	0	0	0	0	0	0
1	2. Female			1. Yes	1	1							2	3	2. Female	1. African	1. South African		19	6. College/University completed	3. Self-employed		4. It Varies	1. Daily									5	5	0	0	0	1	0	0
1	1. Male			0. No									4	2	2. Female	1. African	1. South African		38	4. Some secondary school completed	5. Homemaker			1. Daily									3	0	0	0	0	0	0	0
1	1. Male			0. No									1	1	1. Male	1. African	1. South African		32	4. Some secondary school completed	2. Non-government employee/private company		4. It Varies	1. Daily									8	0	0	0	0	0	0	0
1	1. Male			0. No									7	7	1. Male	1. African	1. South African		42	5. Secondary school completed (Grade 12)	7. Unemployed, able to work			1. Daily									10	4	0	0	0	0	0	0
1	1. Male			0. No									4	2	2. Female	1. African	1. South African		31	4. Some secondary school completed	5. Homemaker			1. Daily									4	0	0	0	0	0	0	0
1	1. Male			0. No									5	2	1. Male	1. African	1. South African		37	4. Some secondary school completed	2. Non-government employee/private company		2. Weekly	1. Daily									20	0	0	0	0	0	0	0
1	1. Male			1. Yes	1	1							4	2	1. Male	1. African	1. South African		58	4. Some secondary school completed	3. Self-employed		4. It Varies	1. Daily									5	0	0	0	0	0	0	0
1	1. Male			1. Yes	1 5	1				1			5	5	1. Male	1. African	1. South African		24	5. Secondary school completed (Grade 12)	4. Student			0. Less than Daily																	3	0	0	0	1	0	0	0
1	2. Female			0. No									5	1	2. Female	1. African	1. South African		48	4. Some secondary school completed	3. Self-employed		4. It Varies	1. Daily									5	0	0	0	0	0	0	0
1	1. Male			0. No									5	5	1. Male	1. African	1. South African		18	4. Some secondary school completed	4. Student			1. Daily									7	0	0	0	0	0	0	0
1	1. Male			0. No									2	2	1. Male	1. African	1. South African		18	5. Secondary school completed (Grade 12)	4. Student			1. Daily									5	0	0	0	0	0	0	0
1	1. Male			0. No									1	1	1. Male	1. African	1. South African		32	5. Secondary school completed (Grade 12)	2. Non-government employee/private company		3. Monthly	1. Daily									13	0	0	0	0	0	0	0
1	2. Female			0. No									5	3	1. Male	1. African	1. South African		18	4. Some secondary school completed	4. Student			1. Daily									4	0	0	0	0	0	0	0
1	1. Male			0. No									4	4	1. Male	1. African	1. South African		24	4. Some secondary school completed	7. Unemployed, able to work			1. Daily									11	0	0	0	0	0	0	0
1	1. Male			0. No									4	4	1. Male	1. African	1. South African		24	5. Secondary school completed (Grade 12)	4. Student			1. Daily									4	0	0	0	0	0	0	0
1	2. Female			0. No									4	2	1. Male	1. African	1. South African		19	4. Some secondary school completed	7. Unemployed, able to work			1. Daily									5	0	0	0	0	0	0	0
1	1. Male			0. No									2	2	1. Male	1. African	1. South African		35	4. Some secondary school completed	7. Unemployed, able to work			1. Daily									5	0	0	0	0	0	0	0
1	1. Male			0. No									3	3	1. Male	1. African	1. South African		41	6. College/University completed	3. Self-employed		1. Daily	1. Daily									10	0	0	0	0	0	0	0
1	1. Male			0. No									2	2	1. Male	1. African	1. South African		28	5. Secondary school completed (Grade 12)	2. Non-government employee/private company		4. It Varies	1. Daily									10	0	0	0	0	0	0	0
1	2. Female			0. No									4	4	1. Male	1. African	1. South African		43	3. Primary school completed (Grade 7)	7. Unemployed, able to work			1. Daily									60	0	0	0	0	0	0	0
1	2. Female			0. No									4	3	1. Male	1. African	1. South African		23	5. Secondary school completed (Grade 12)	2. Non-government employee/private company		4. It Varies	1. Daily									2	0	0	0	0	0	0	0
1	2. Female			0. No									3	2	2. Female	1. African	1. South African		23	5. Secondary school completed (Grade 12)	7. Unemployed, able to work			1. Daily									4	0	0	0	0	0	0	0
1	2. Female			0. No									1	2	2. Female	1. African	1. South African		48	4. Some secondary school completed	5. Homemaker			0. Less than Daily																	4	0	0	0	0	0	0	0
1	2. Female			1. Yes	1 6	1					1		3	3	2. Female	1. African	1. South African		22	3. Primary school completed (Grade 7)	4. Student			0. Less than Daily																	4	0	0	0	2	0	0	0
1	2. Female			0. No									4	2	2. Female	1. African	1. South African		33	5. Secondary school completed (Grade 12)	2. Non-government employee/private company		4. It Varies	1. Daily									6	0	0	0	0	0	0	0
1	2. Female			0. No									5	4	1. Male	1. African	1. South African		27	4. Some secondary school completed	7. Unemployed, able to work			1. Daily									5	0	0	0	0	0	0	0
1	1. Male			0. No									2	2	1. Male	1. African	1. South African		21	5. Secondary school completed (Grade 12)	4. Student			1. Daily									6	0	0	0	0	0	0	0
1	2. Female			0. No									2	3	1. Male	1. African	1. South African		22	5. Secondary school completed (Grade 12)	2. Non-government employee/private company		3. Monthly	1. Daily									12	2	1	0	0	0	0	0
1	2. Female			1. Yes	1	1							4	4	1. Male	1. African	1. South African		33	5. Secondary school completed (Grade 12)	3. Self-employed		4. It Varies	0. Less than Daily																	1	0	0	0	0	0	0	0
1	2. Female			1. Yes	1	1							5	5	2. Female	1. African	1. South African		18	5. Secondary school completed (Grade 12)	4. Student			0. Less than Daily																	5	0	0	0	1	0	0	0
1	1. Male			0. No									2	2	1. Male	1. African	1. South African		18	5. Secondary school completed (Grade 12)	3. Self-employed		2. Weekly	1. Daily									2	0	0	0	0	0	0	0
1	2. Female			0. No									4	2	2. Female	1. African	1. South African		23	4. Some secondary school completed	5. Homemaker			1. Daily									5	0	0	0	0	0	0	0
1	2. Female			0. No									1	1	2. Female	1. African	1. South African		27	5. Secondary school completed (Grade 12)	2. Non-government employee/private company		3. Monthly	1. Daily									3	0	0	0	0	0	0	0
1	2. Female			0. No									3	3	1. Male	1. African	1. South African		34	4. Some secondary school completed	7. Unemployed, able to work			1. Daily									7	0	0	0	0	0	0	0
1	1. Male			0. No									1	1	1. Male	1. African	1. South African		39	4. Some secondary school completed	7. Unemployed, able to work			1. Daily									9	0	0	0	0	0	0	0
1	2. Female			0. No									5	3	2. Female	1. African	1. South African		22	5. Secondary school completed (Grade 12)	7. Unemployed, able to work			1. Daily									3	0	0	0	0	0	0	0
1	1. Male			0. No									1	1	1. Male	1. African	1. South African		45	4. Some secondary school completed	3. Self-employed		4. It Varies	1. Daily									13	0	0	0	0	0	0	0
1	2. Female			0. No									10	4	1. Male	1. African	1. South African		26	5. Secondary school completed (Grade 12)	7. Unemployed, able to work			1. Daily									6	0	0	0	0	0	0	0
2	1. Male	1	50	0. No									5	3	1. Male	2. Mixed Race	1. South African		50	4. Some secondary school completed	7. Unemployed, able to work				2. Daily								10																13
2	1. Male	1	59	0. No									2	2	1. Male	2. Mixed Race	1. South African		59	4. Some secondary school completed	6. Retired				2. Daily								10																16
2	1. Male	0	57	0. No									6	4	2. Female	2. Mixed Race	1. South African		58	1. No formal schooling	8. Unemployed, unable to work				2. Daily								1																16
2	1. Male	1		0. No									4	4	1. Male	1. African	1. South African		21	4. Some secondary school completed	7. Unemployed, able to work				1. Less than daily																6								16
2	1. Male	1	35	0. No									7	5	2. Female	2. Mixed Race	1. South African		41	4. Some secondary school completed	1. Government employee		3. Monthly		2. Daily								8																17
2	1. Male	1	57	0. No									4	4	1. Male	1. African	1. South African		57	3. Primary school completed (Grade 7)	7. Unemployed, able to work				2. Daily								5																18
2	1. Male	1	74	0. No									3	3	1. Male	1. African	1. South African		74	2. Some primary school completed	6. Retired				1. Less than daily																3								42
2	2. Female	1	58	0. No									4	2	2. Female	2. Mixed Race	1. South African		58	2. Some primary school completed	1. Government employee		3. Monthly		2. Daily								10																15
2	2. Female	0	55	0. No									3	2	1. Male	1. African	1. South African		21	2. Some primary school completed	7. Unemployed, able to work				2. Daily								20																14
2	2. Female	1	36	1. Yes	4	1							5	4	1. Male	1. African	1. South African		19	4. Some secondary school completed	4. Student				2. Daily				2. Daily				1				6												18
2	1. Male	1		1. Yes	9999								4	2	1. Male	1. African	1. South African		20	5. Secondary school completed (Grade 12)	7. Unemployed, able to work				2. Daily	0. Never	0. Never	0. Never	0. Never	0. Never	0. Never	0. Never	5																12
2	1. Male	1	48	0. No									6	4	2. Female	2. Mixed Race	1. South African		47	4. Some secondary school completed	7. Unemployed, able to work				2. Daily								20																15
2	2. Female	0	58	1. Yes	2						1		2	2	1. Male	1. African	1. South African		37	7. Post graduate degree completed	1. Government employee		3. Monthly		2. Daily		0. Never						10																20
2	1. Male	0	22	1. Yes	9999								2	2	1. Male	1. African	1. South African		19	4. Some secondary school completed	4. Student				2. Daily	0. Never	0. Never	0. Never	0. Never	0. Never	0. Never	0. Never	7																16
2				0. No									1		1. Male	1. African	1. South African		33	4. Some secondary school completed	7. Unemployed, able to work				2. Daily								13																22
2	1. Male	0	64	1. Yes	4 7	1				1			5	4	2. Female	1. African	1. South African		38	5. Secondary school completed (Grade 12)	7. Unemployed, able to work				1. Less than daily				1. Less than daily			1. Less than daily									3				1			1	33
2	1. Male	1	53	1. Yes	1 4	1		1					2	2	1. Male	1. African	1. South African		53	4. Some secondary school completed	6. Retired				2. Daily	2. Daily			0. Never				20	4															19
2	1. Male	1	34	0. No									2	2	1. Male	1. African	1. South African		34	4. Some secondary school completed	7. Unemployed, able to work				2. Daily								20																16
2	1. Male	1	43	0. No									2	2	1. Male	1. African	1. South African		43	4. Some secondary school completed	2. Non-government employee/private company		3. Monthly		2. Daily								4																20
2	1. Male	0	50	0. No									6	4	1. Male	1. African	1. South African		21	4. Some secondary school completed	4. Student				2. Daily								15																15
2	2. Female	0	59	0. No									5	4	1. Male	1. African	1. South African		28	5. Secondary school completed (Grade 12)	7. Unemployed, able to work				2. Daily								10																14
2	1. Male	0	49	0. No									2	2	1. Male	2. Mixed Race	1. South African		45	4. Some secondary school completed	7. Unemployed, able to work				2. Daily								15																11
2	1. Male	1	36	0. No									4	3	1. Male	2. Mixed Race	1. South African		36	5. Secondary school completed (Grade 12)	3. Self-employed		4. It Varies		2. Daily								20																16
2				0. No									7	5	2. Female	1. African	1. South African		18	4. Some secondary school completed	4. Student				2. Daily								2																15
2	2. Female	0	72	0. No									2	2	1. Male	1. African	1. South African		24	5. Secondary school completed (Grade 12)	4. Student				2. Daily								8																16
2	1. Male	1	66	1. Yes	7					1			2	2	1. Male	2. Mixed Race	1. South African		66	4. Some secondary school completed	6. Retired				2. Daily							0. Never	6																20
2	1. Male	1	64	1. Yes	4	1							5	3	1. Male	1. African	1. South African		64	2. Some primary school completed	6. Retired				2. Daily				0. Never				7																15
2	1. Male	1	54	0. No									5	3	1. Male	2. Mixed Race	1. South African		54	2. Some primary school completed	3. Self-employed		4. It Varies		2. Daily								20																20
2	2. Female	1	68	0. No									5	4	2. Female	2. Mixed Race	1. South African		25	4. Some secondary school completed	1. Government employee		1. Daily		2. Daily								10																13
2	1. Male	1	47	1. Yes	9999								3	2	2. Female	1. African	1. South African		41	4. Some secondary school completed	7. Unemployed, able to work				2. Daily	0. Never	0. Never	0. Never	0. Never	0. Never	0. Never	0. Never	4																19
2	1. Male	0	46	1. Yes	9999								6	6	1. Male	1. African	1. South African		26	4. Some secondary school completed	7. Unemployed, able to work				2. Daily	0. Never	0. Never	0. Never	0. Never	0. Never	0. Never	0. Never	7																15
2	1. Male	1	65	1. Yes	9999								4	3	1. Male	1. African	1. South African		27	5. Secondary school completed (Grade 12)	8. Unemployed, unable to work				2. Daily	0. Never	0. Never	0. Never	0. Never	0. Never	0. Never	0. Never	6																19
2	2. Female	0	34	1. Yes	4	1							2	2	1. Male	1. African	1. South African		20	5. Secondary school completed (Grade 12)	4. Student				2. Daily				0. Never				7																16
2	2. Female	1	67	0. No									10	6	2. Female	2. Mixed Race	1. South African		40	4. Some secondary school completed	1. Government employee		2. Weekly		2. Daily								15																15
2	2. Female	0	61	1. Yes	2						1		2	2	1. Male	1. African	1. South African		36	5. Secondary school completed (Grade 12)	3. Self-employed		4. It Varies		2. Daily		0. Never						2																24
2	1. Male	1	56	0. No									2	2	1. Male	1. African	1. South African		56	4. Some secondary school completed	7. Unemployed, able to work				2. Daily								20																21
2				0. No									1		1. Male	1. African	1. South African		22	6. College/University completed	4. Student				1. Less than daily																3								20
2				0. No									1		1. Male	1. African	1. South African		19	6. College/University completed	4. Student				2. Daily								5																17
2	1. Male	1	38	1. Yes	9999								2	2	1. Male	1. African	1. South African		38	4. Some secondary school completed	7. Unemployed, able to work				2. Daily	0. Never	0. Never	0. Never	0. Never	0. Never	0. Never	0. Never	8																26
2	1. Male	1	48	0. No									4	2	2. Female	2. Mixed Race	1. South African		45	5. Secondary school completed (Grade 12)	1. Government employee		3. Monthly		2. Daily								15																14
2	1. Male	1	55	0. No									2	2	1. Male	1. African	1. South African		55	5. Secondary school completed (Grade 12)	6. Retired				2. Daily								8																19
2	2. Female	1	29	0. No									3	2	2. Female	1. African	1. South African		29	4. Some secondary school completed	7. Unemployed, able to work				2. Daily								8																17
2	1. Male	1	53	0. No									4		1. Male	2. Mixed Race	1. South African		53	4. Some secondary school completed	7. Unemployed, able to work				2. Daily								8																23
2	1. Male	1	45	0. No									3	3	1. Male	1. African	1. South African		45	4. Some secondary school completed	2. Non-government employee/private company		2. Weekly		2. Daily								15																20
2	2. Female	1	29	1. Yes	9999								4	1	2. Female	1. African	1. South African		29	4. Some secondary school completed	7. Unemployed, able to work				2. Daily	0. Never	0. Never	0. Never	0. Never	0. Never	0. Never	0. Never	20																13
2	2. Female	0	56	1. Yes	7					1			5	4	1. Male	1. African	1. South African		19	4. Some secondary school completed	4. Student				2. Daily							1. Less than daily	3															2	14
2	1. Male	1	32	0. No									5	2	1. Male	1. African	1. South African		32	5. Secondary school completed (Grade 12)	1. Government employee		3. Monthly		2. Daily								12																17
2	2. Female	0	59	1. Yes	9999								3	3	1. Male	1. African	1. South African		29	4. Some secondary school completed	7. Unemployed, able to work				2. Daily	0. Never	0. Never	0. Never	0. Never	0. Never	0. Never	0. Never	8																18
2	1. Male	1	38	0. No									3	2	1. Male	1. African	1. South African		38	7. Post graduate degree completed	1. Government employee		3. Monthly		1. Less than daily																10								18
2				0. No									1		1. Male	1. African	7. Mozambican	MOZAMBIQUE	24	4. Some secondary school completed	3. Self-employed		1. Daily		2. Daily								8																19
2	2. Female	0	65	0. No									2	2	1. Male	1. African	1. South African		21	5. Secondary school completed (Grade 12)	7. Unemployed, able to work				2. Daily								10																17
2	1. Male	1	34	1. Yes	9999								2	2	1. Male	1. African	2. Zimbabwean		34	5. Secondary school completed (Grade 12)	3. Self-employed		4. It Varies		2. Daily	0. Never	0. Never	0. Never	0. Never	0. Never	0. Never	0. Never	7																22
2				1. Yes	9999								1		1. Male	1. African	1. South African		21	4. Some secondary school completed	7. Unemployed, able to work				2. Daily	0. Never	0. Never	0. Never	0. Never	0. Never	0. Never	0. Never	4																16
2				0. No									1		1. Male	1. African	1. South African		21	5. Secondary school completed (Grade 12)	4. Student				2. Daily								10																17
2				0. No									1		1. Male	1. African	1. South African		70	2. Some primary school completed	6. Retired				2. Daily								5																18
2	1. Male	1	28	0. No									3	2	1. Male	1. African	1. South African		28	5. Secondary school completed (Grade 12)	7. Unemployed, able to work				2. Daily								15																14
2	1. Male	1	42	0. No									6	5	1. Male	1. African	1. South African		29	5. Secondary school completed (Grade 12)	2. Non-government employee/private company		3. Monthly		2. Daily								3																20
2	1. Male	1	33	0. No									3	2	1. Male	1. African	1. South African		33	5. Secondary school completed (Grade 12)	2. Non-government employee/private company		4. It Varies		1. Less than daily																10								13
2	1. Male	1	49	1. Yes	4	1							6	3	1. Male	1. African	1. South African		49	6. College/University completed	1. Government employee		3. Monthly		2. Daily				0. Never				8																13
2	1. Male	1	21	0. No									2	2	1. Male	1. African	1. South African		21	5. Secondary school completed (Grade 12)	7. Unemployed, able to work				2. Daily								3																18
2	1. Male	1	58	1. Yes	9999								7	2	1. Male	1. African	1. South African		58	2. Some primary school completed	6666	TEMPORARY JOBS			2. Daily	0. Never	0. Never	0. Never	0. Never	0. Never	0. Never	0. Never	10																20
2	2. Female	1	61	1. Yes	9999								4	4	1. Male	2. Mixed Race	1. South African		27	2. Some primary school completed	7. Unemployed, able to work				2. Daily	0. Never	0. Never	0. Never	0. Never	0. Never	0. Never	0. Never	20																13
2	1. Male	1	32	0. No									2	2	1. Male	1. African	2. Zimbabwean		32	4. Some secondary school completed	2. Non-government employee/private company		4. It Varies		2. Daily								6																30
2	1. Male	1	28	0. No									4	2	2. Female	2. Mixed Race	1. South African		28	4. Some secondary school completed	5. Homemaker				2. Daily								5																13
2	1. Male	1	65	0. No									9	5	2. Female	2. Mixed Race	1. South African		42	4. Some secondary school completed	7. Unemployed, able to work				2. Daily								10																15
2	1. Male	1	37	0. No									2	2	1. Male	1. African	1. South African		37	5. Secondary school completed (Grade 12)	7. Unemployed, able to work				2. Daily								20																15
2	2. Female	0	60	1. Yes	9999								3	2	2. Female	2. Mixed Race	1. South African		29	6. College/University completed	4. Student				2. Daily	0. Never	0. Never	0. Never	0. Never	0. Never	0. Never	0. Never	7																17
2	1. Male	1	36	1. Yes	9999								5	2	2. Female	1. African	6. Basotho	LESOTHO	35	4. Some secondary school completed	7. Unemployed, able to work				2. Daily	0. Never	0. Never	0. Never	0. Never	0. Never	0. Never	0. Never	6																16
2	1. Male	0	60	0. No									8	5	1. Male	1. African	1. South African		35	4. Some secondary school completed	5. Homemaker				2. Daily								20																15
2	2. Female	0	60	0. No									4	3	1. Male	1. African	1. South African		27	6. College/University completed	7. Unemployed, able to work				1. Less than daily																20								16
2				0. No									1		1. Male	1. African	1. South African		25	6. College/University completed	4. Student				2. Daily								5																14
2				1. Yes	2						1		2	2	1. Male	1. African	1. South African		22	3. Primary school completed (Grade 7)	4. Student				2. Daily		0. Never						15																14
2	1. Male	1	43	1. Yes	4	1							3	2	1. Male	1. African	1. South African		43	4. Some secondary school completed	2. Non-government employee/private company		3. Monthly		2. Daily				0. Never				4																15
2	1. Male	1	45	0. No									6	4	1. Male	1. African	1. South African		45	5. Secondary school completed (Grade 12)	7. Unemployed, able to work				2. Daily								6																25
2				0. No									1		1. Male	1. African	1. South African		21	4. Some secondary school completed	4. Student				2. Daily								5																14
2	1. Male	1	19	0. No									2	1	1. Male	1. African	1. South African		19	3. Primary school completed (Grade 7)	7. Unemployed, able to work				2. Daily								12																12
2	2. Female	0	44	0. No									2	2	1. Male	1. African	1. South African		21	4. Some secondary school completed	7. Unemployed, able to work				2. Daily								5																16
2				0. No									5	3	1. Male	1. African	1. South African		38	4. Some secondary school completed	2. Non-government employee/private company		1. Daily		2. Daily								8																26
2				0. No									1		1. Male	1. African	1. South African		46	4. Some secondary school completed	7. Unemployed, able to work				2. Daily								5																26
2	1. Male	0	67	0. No									13	4	1. Male	1. African	1. South African		34	4. Some secondary school completed	3. Self-employed		1. Daily		2. Daily								15																21
2	1. Male	1	58	0. No									5	3	2. Female	2. Mixed Race	1. South African		21	5. Secondary school completed (Grade 12)	2. Non-government employee/private company		3. Monthly		2. Daily								7																14
2				0. No									1		1. Male	1. African	1. South African		27	4. Some secondary school completed	7. Unemployed, able to work				2. Daily								5																17
2	2. Female	0	59	0. No									2	2	1. Male	1. African	1. South African		35	4. Some secondary school completed	7. Unemployed, able to work				2. Daily								10																16
2	1. Male	1	58	1. Yes	1			1					5	2	1. Male	1. African	1. South African		58	1. No formal schooling	7. Unemployed, able to work				2. Daily	0. Never							4																21
2	1. Male	1	23	0. No									3	3	1. Male	1. African	1. South African		23	5. Secondary school completed (Grade 12)	4. Student				1. Less than daily																20								17
2	1. Male	1	60	0. No									4	3	1. Male	1. African	1. South African		60	4. Some secondary school completed	6. Retired				1. Less than daily																2								42
2				0. No									1		2. Female	1. African	1. South African		25	4. Some secondary school completed	7. Unemployed, able to work				2. Daily								2																19
2	1. Male	1	26	0. No									2	2	1. Male	2. Mixed Race	1. South African		26	4. Some secondary school completed	2. Non-government employee/private company		3. Monthly		2. Daily								5																15
2				0. No									1		1. Male	1. African	1. South African		27	6. College/University completed	4. Student				2. Daily								3																21
2	2. Female	1	39	0. No									4	3	2. Female	2. Mixed Race	1. South African		39	4. Some secondary school completed	7. Unemployed, able to work				2. Daily								10																18
2	1. Male	1	39	0. No									5	2	1. Male	1. African	1. South African		39	5. Secondary school completed (Grade 12)	8. Unemployed, unable to work				2. Daily								20																11
2	1. Male	1	76	0. No									4	2	1. Male	2. Mixed Race	1. South African		76	3. Primary school completed (Grade 7)	6. Retired				2. Daily								15																14
2	1. Male	1	74	0. No									2	2	1. Male	2. Mixed Race	1. South African		74	2. Some primary school completed	6. Retired				2. Daily								20																9
2	1. Male	1	54	0. No									5	5	1. Male	2. Mixed Race	1. South African		54	5. Secondary school completed (Grade 12)	7. Unemployed, able to work				2. Daily								20																16
2	2. Female	0	53	1. Yes	4	1							4	3	1. Male	1. African	1. South African		20	5. Secondary school completed (Grade 12)	7. Unemployed, able to work				2. Daily				0. Never				10																15
2	1. Male	1	47	0. No									2	2	2. Female	1. African	1. South African		27	4. Some secondary school completed	7. Unemployed, able to work				2. Daily								4																14
2	2. Female	0	53	1. Yes	4	1							10	5	2. Female	1. African	1. South African		31	4. Some secondary school completed	3. Self-employed		4. It Varies		1. Less than daily				0. Never												2								28
2	2. Female	0	59	0. No									5	5	1. Male	1. African	1. South African		45	5. Secondary school completed (Grade 12)	2. Non-government employee/private company		3. Monthly		2. Daily								7																16
2	1. Male	1	30	0. No									3	2	2. Female	1. African	1. South African		25	4. Some secondary school completed	7. Unemployed, able to work				2. Daily								8																15
2	1. Male	1	27	0. No									4	2	1. Male	1. African	1. South African		27	4. Some secondary school completed	2. Non-government employee/private company		2. Weekly		2. Daily								6																17
2	1. Male	1	52	0. No									5	3	1. Male	1. African	1. South African		52	4. Some secondary school completed	3. Self-employed		3. Monthly		2. Daily								13																15
2	1. Male	0	46	0. No									7	3	1. Male	1. African	1. South African		26	5. Secondary school completed (Grade 12)	7. Unemployed, able to work				1. Less than daily																5								18
2	2. Female	0	45	1. Yes	9999								5	4	1. Male	2. Mixed Race	1. South African		23	4. Some secondary school completed	7. Unemployed, able to work				2. Daily	0. Never	0. Never	0. Never	0. Never	0. Never	0. Never	0. Never	7																18
2				0. No									1		1. Male	1. African	1. South African		23	4. Some secondary school completed	4. Student				2. Daily								10																16
2				1. Yes	9999								7	4	1. Male	1. African	1. South African		27	2. Some primary school completed	2. Non-government employee/private company		3. Monthly		2. Daily	0. Never	0. Never	0. Never	0. Never	0. Never	0. Never	0. Never	20																15
2	1. Male	1	36	0. No									5	2	1. Male	1. African	1. South African		36	5. Secondary school completed (Grade 12)	1. Government employee		3. Monthly		2. Daily								10																17
2	1. Male	1	44	0. No									2		1. Male	1. African	1. South African		44	4. Some secondary school completed	3. Self-employed		4. It Varies		2. Daily								20																19
2	1. Male	0	63	0. No									2	2	2. Female	2. Mixed Race	1. South African		60	2. Some primary school completed	5. Homemaker				2. Daily								10																15
2	2. Female	0	55	0. No									6	3	1. Male	1. African	1. South African		31	4. Some secondary school completed	3. Self-employed		1. Daily		2. Daily								10																14
2	1. Male	1	69	1. Yes	1			1					6		1. Male	2. Mixed Race	1. South African		69	3. Primary school completed (Grade 7)	6. Retired				2. Daily	0. Never							5																17
2				0. No									5	4	2. Female	2. Mixed Race	1. South African		59	4. Some secondary school completed	2. Non-government employee/private company		1. Daily		2. Daily								40																43
2	2. Female	0	66	0. No									9	4	2. Female	2. Mixed Race	1. South African		28	4. Some secondary school completed	2. Non-government employee/private company		3. Monthly		2. Daily								3																20
2	1. Male	1	30	0. No									4	3	1. Male	1. African	1. South African		30	4. Some secondary school completed	3. Self-employed		4. It Varies		2. Daily								5																27
2				0. No									1		1. Male	1. African	1. South African		26	4. Some secondary school completed	2. Non-government employee/private company		3. Monthly		2. Daily								10																19
2	2. Female	0	57	1. Yes	3 6				1			1	4	3	1. Male	2. Mixed Race	1. South African		31	6. College/University completed	7. Unemployed, able to work				2. Daily			0. Never			0. Never		6																13
2	1. Male	0	65	0. No									2	2	1. Male	1. African	1. South African		30	4. Some secondary school completed	7. Unemployed, able to work				1. Less than daily																15								14
2	1. Male	1	61	0. No									4	4	1. Male	1. African	1. South African		26	5. Secondary school completed (Grade 12)	3. Self-employed		4. It Varies		2. Daily								10																11
2	2. Female	0	65	0. No									5	4	1. Male	1. African	1. South African		31	4. Some secondary school completed	7. Unemployed, able to work				2. Daily								11																19
2	2. Female	0	68	1. Yes	9999								5	3	2. Female	2. Mixed Race	1. South African		40	6. College/University completed	7. Unemployed, able to work				2. Daily	0. Never	0. Never	0. Never	0. Never	0. Never	0. Never	0. Never	20																16
2	1. Male	1	70	0. No									3	3	1. Male	2. Mixed Race	1. South African		70	3. Primary school completed (Grade 7)	6. Retired				2. Daily								15																19
2	1. Male	1	50	0. No									4	4	1. Male	1. African	1. South African		32	3. Primary school completed (Grade 7)	2. Non-government employee/private company		1. Daily		2. Daily								30																16
2	2. Female	1	58	0. No									6	3	2. Female	2. Mixed Race	1. South African		38	4. Some secondary school completed	7. Unemployed, able to work				2. Daily								5																17
2	2. Female	0	45	1. Yes	4	1							5	3	2. Female	1. African	1. South African		33	5. Secondary school completed (Grade 12)	1. Government employee		4. It Varies		1. Less than daily				0. Never												20								28
2	2. Female	1	42	0. No									3	2	2. Female	1. African	1. South African		42	4. Some secondary school completed	7. Unemployed, able to work				1. Less than daily																20								41
2	2. Female	1	53	0. No									3	3	2. Female	2. Mixed Race	1. South African		53	4. Some secondary school completed	7. Unemployed, able to work				2. Daily								7																16
2	1. Male	1	39	0. No									5	3	1. Male	1. African	1. South African		39	5. Secondary school completed (Grade 12)	7. Unemployed, able to work				2. Daily								20																29
2	2. Female	1	43	0. No									2	1	2. Female	2. Mixed Race	1. South African		43	5. Secondary school completed (Grade 12)	7. Unemployed, able to work				2. Daily								5																12
2	1. Male	1	64	0. No									6	4	2. Female	1. African	1. South African		21	4. Some secondary school completed	2. Non-government employee/private company		3. Monthly		1. Less than daily																20								18
2	2. Female	0	72	0. No									5	3	1. Male	1. African	1. South African		58	4. Some secondary school completed	3. Self-employed		4. It Varies		1. Less than daily																6								23
2	2. Female	0	45	0. No									4	4	1. Male	1. African	1. South African		27	4. Some secondary school completed	7. Unemployed, able to work				2. Daily								10																14
2	2. Female	0	56	0. No									5	3	2. Female	2. Mixed Race	1. South African		66	5. Secondary school completed (Grade 12)	6. Retired				2. Daily								6																17
2	1. Male	1	34	0. No									2	1	1. Male	1. African	1. South African		34	5. Secondary school completed (Grade 12)	2. Non-government employee/private company		3. Monthly		1. Less than daily																9								18
2	2. Female	0	48	0. No									2	2	1. Male	1. African	1. South African		24	5. Secondary school completed (Grade 12)	4. Student				2. Daily								3																18
2	1. Male	1	39	0. No									4	2	2. Female	2. Mixed Race	1. South African		34	4. Some secondary school completed	5. Homemaker				2. Daily								20																14
2	1. Male	1	77	1. Yes	9999								2	2	1. Male	1. African	1. South African		40	5. Secondary school completed (Grade 12)	7. Unemployed, able to work				2. Daily	0. Never	0. Never	0. Never	0. Never	0. Never	0. Never	0. Never	2																21
2	1. Male	1	23	0. No									3	3	1. Male	1. African	1. South African		23	5. Secondary school completed (Grade 12)	8. Unemployed, unable to work				2. Daily								10																16
2				0. No									1		1. Male	1. African	1. South African		26	4. Some secondary school completed	7. Unemployed, able to work				2. Daily								12																16
2	2. Female	0	69	0. No									8	4	1. Male	1. African	1. South African		33	4. Some secondary school completed	8. Unemployed, unable to work				2. Daily								14																20
2				0. No									1		1. Male	1. African	1. South African		39	6. College/University completed	1. Government employee		3. Monthly		2. Daily								10																12
2				1. Yes	9999								1		1. Male	1. African	1. South African		38	4. Some secondary school completed	2. Non-government employee/private company		3. Monthly		2. Daily	0. Never	0. Never	0. Never	0. Never	0. Never	0. Never	0. Never	5																25
2	2. Female	0	74	1. Yes	1			1					3	3	1. Male	1. African	1. South African		35	5. Secondary school completed (Grade 12)	2. Non-government employee/private company		3. Monthly		2. Daily	1. Less than daily							20									3							16
2	1. Male	1	28	0. No									2	2	1. Male	1. African	1. South African		28	5. Secondary school completed (Grade 12)	3. Self-employed		4. It Varies		2. Daily								7																16
2				0. No									1		1. Male	1. African	7. Mozambican	MOZAMBIQUE	34	4. Some secondary school completed	2. Non-government employee/private company		3. Monthly		2. Daily								8																22
2	1. Male	1	53	0. No									6	4	1. Male	1. African	1. South African		53	4. Some secondary school completed	7. Unemployed, able to work				2. Daily								7																15
2	2. Female	0	63	1. Yes	9999								4	2	2. Female	2. Mixed Race	1. South African		39	3. Primary school completed (Grade 7)	8. Unemployed, unable to work				2. Daily	0. Never	0. Never	0. Never	0. Never	0. Never	0. Never	0. Never	20																21
2				0. No									1		1. Male	2. Mixed Race	1. South African		46	4. Some secondary school completed	8. Unemployed, unable to work				2. Daily								10																13
2	1. Male	0	53	0. No									5	4	2. Female	2. Mixed Race	1. South African		26	4. Some secondary school completed	2. Non-government employee/private company		3. Monthly		2. Daily								10																17
2				0. No									7	4	1. Male	1. African	1. South African		35	5. Secondary school completed (Grade 12)	7. Unemployed, able to work				1. Less than daily																20								13
2	1. Male	1	24	0. No									2	2	1. Male	1. African	1. South African		21	5. Secondary school completed (Grade 12)	2. Non-government employee/private company		3. Monthly		1. Less than daily																30								16
2	2. Female	0	59	0. No									2	2	1. Male	1. African	1. South African		27	5. Secondary school completed (Grade 12)	2. Non-government employee/private company		3. Monthly		2. Daily								4																17
2	1. Male	1	60	0. No									4	4	1. Male	2. Mixed Race	1. South African		60	3. Primary school completed (Grade 7)	6. Retired				2. Daily								10																16
2	1. Male	1	65	0. No									5	3	1. Male	1. African	1. South African		65	2. Some primary school completed	6. Retired				1. Less than daily																8								48
2	2. Female	0	60	0. No									5	4	1. Male	1. African	1. South African		36	6. College/University completed	2. Non-government employee/private company		3. Monthly		2. Daily								8																17
2	2. Female	0	59	0. No									7	3	2. Female	1. African	1. South African		34	4. Some secondary school completed	7. Unemployed, able to work				2. Daily								3																32
2				0. No									5	5	1. Male	1. African	1. South African		27	4. Some secondary school completed	7. Unemployed, able to work				2. Daily								7																16
2				0. No									4	2	1. Male	1. African	1. South African		43	4. Some secondary school completed	7. Unemployed, able to work				2. Daily								4																35
2	1. Male	1	60	0. No									4	4	1. Male	1. African	1. South African		60	4. Some secondary school completed	6. Retired				2. Daily								10																22
2	2. Female	0	62	1. Yes	7					1			2	2	1. Male		1. South African		35	3. Primary school completed (Grade 7)	7. Unemployed, able to work				2. Daily							0. Never	20																15
2				0. No									2	2	1. Male	1. African	2. Zimbabwean		24	4. Some secondary school completed	7. Unemployed, able to work				2. Daily								30																14
2	2. Female	0	65	0. No									4	3	1. Male	1. African	1. South African		22	2. Some primary school completed	8. Unemployed, unable to work				2. Daily								6																16
2	1. Male	1	19	0. No									2	2	1. Male	1. African	1. South African		19	4. Some secondary school completed	4. Student				2. Daily								5																14
2				1. Yes	2						1		1		1. Male	1. African	1. South African		33	4. Some secondary school completed	3. Self-employed		4. It Varies		2. Daily		0. Never						10																29
2	2. Female	0		0. No									5	5	1. Male	1. African	1. South African		31	4. Some secondary school completed	7. Unemployed, able to work				2. Daily								15																12
2	2. Female	0	52	0. No									3	2	1. Male	2. Mixed Race	1. South African		31	5. Secondary school completed (Grade 12)	7. Unemployed, able to work				1. Less than daily																20								26
2	1. Male	1	22	0. No									2	2	1. Male	2. Mixed Race	1. South African		22	4. Some secondary school completed	8. Unemployed, unable to work				2. Daily								10																13
2	1. Male	1	28	0. No									3	2	2. Female	1. African	1. South African		27	5. Secondary school completed (Grade 12)	7. Unemployed, able to work				2. Daily								5																21
2	2. Female	0	78	1. Yes	4	1							9	6	2. Female	2. Mixed Race	1. South African		52	4. Some secondary school completed	2. Non-government employee/private company		3. Monthly		2. Daily				0. Never				4																24
2				0. No									9	3	1. Male	1. African	1. South African		29	4. Some secondary school completed	1. Government employee		3. Monthly		2. Daily								20																13
2	2. Female	0	67	0. No									4	3	1. Male	1. African	1. South African		25	4. Some secondary school completed	7. Unemployed, able to work				2. Daily								20																15
2				0. No									8	3	2. Female	2. Mixed Race	1. South African		26	5. Secondary school completed (Grade 12)	7. Unemployed, able to work				2. Daily								10																17
2	2. Female	0	46	1. Yes	4	1							7	4	2. Female	1. African	1. South African		26	5. Secondary school completed (Grade 12)	7. Unemployed, able to work				2. Daily				0. Never				3																17
2	1. Male	0	50	1. Yes	9999								4	4	1. Male	1. African	1. South African		24	6. College/University completed	3. Self-employed		1. Daily		2. Daily	0. Never	0. Never	0. Never	0. Never	0. Never	0. Never	0. Never	5																21
2	2. Female	0	61	1. Yes	7					1			8	3	2. Female	2. Mixed Race	1. South African		25	4. Some secondary school completed	2. Non-government employee/private company		3. Monthly		2. Daily							0. Never	5																13
2	1. Male	1	39	1. Yes	4	1							4	2	1. Male	1. African	1. South African		39	5. Secondary school completed (Grade 12)	7. Unemployed, able to work				2. Daily				0. Never				20																12
2	1. Male	1	23	0. No									2	2	1. Male	1. African	1. South African		23	5. Secondary school completed (Grade 12)	4. Student				2. Daily								6																14
2	1. Male	1	46	0. No									3	3	1. Male	1. African	1. South African		42	4. Some secondary school completed	7. Unemployed, able to work				2. Daily								7																18
2	2. Female	1	34	0. No									4	2	2. Female	1. African	1. South African		34	4. Some secondary school completed	2. Non-government employee/private company		3. Monthly		1. Less than daily																5								27
2	1. Male	1	42	0. No									2	2	1. Male	1. African	1. South African		42	5. Secondary school completed (Grade 12)	7. Unemployed, able to work				2. Daily								2																15
2	1. Male	1	47	0. No									7	4	1. Male	1. African	1. South African		47	4. Some secondary school completed	2. Non-government employee/private company		3. Monthly		2. Daily								30																16
2	2. Female	0	49	0. No									5	5	1. Male	1. African	1. South African		27	4. Some secondary school completed	7. Unemployed, able to work				2. Daily								20																25
2	1. Male	1	38	0. No									2	2	1. Male	1. African	1. South African		38	4. Some secondary school completed	7. Unemployed, able to work				2. Daily								12																12
2	1. Male	1	25	0. No									2	2	1. Male	1. African	1. South African		25	4. Some secondary school completed	7. Unemployed, able to work				2. Daily								20																10
2				0. No									1		1. Male	1. African	1. South African		26	5. Secondary school completed (Grade 12)	2. Non-government employee/private company		2. Weekly		2. Daily								10																15
2	2. Female	1	33	0. No									2	2	2. Female	4. White	1. South African		33	4. Some secondary school completed	7. Unemployed, able to work				2. Daily								5																17
2	1. Male	0	31	0. No									2	2	1. Male	1. African	1. South African		21	4. Some secondary school completed	7. Unemployed, able to work				2. Daily								10																13
2	1. Male	1	45	0. No									6		2. Female	2. Mixed Race	1. South African		54	4. Some secondary school completed	5. Homemaker				2. Daily								4																28
2	1. Male	1	46	0. No									4	4	1. Male	2. Mixed Race	1. South African		46	4. Some secondary school completed	2. Non-government employee/private company		3. Monthly		2. Daily								20																17
2				0. No									1		1. Male	2. Mixed Race	1. South African		21	6. College/University completed	2. Non-government employee/private company		3. Monthly		2. Daily								3																19
2	2. Female	1	71	0. No									4	4	1. Male	2. Mixed Race	1. South African		38	4. Some secondary school completed	6666	CASUAL WORKER			2. Daily								3																17
2	2. Female	1	43	1. Yes	7					1			7	2	1. Male	2. Mixed Race	1. South African		23	4. Some secondary school completed	7. Unemployed, able to work				2. Daily							2. Daily	5							8									18
2	1. Male	1	26	0. No									2	2	1. Male	1. African	1. South African		26	4. Some secondary school completed	5. Homemaker				2. Daily								10																13
2	2. Female	0	52	0. No									7	3	1. Male	1. African	1. South African		32	5. Secondary school completed (Grade 12)	2. Non-government employee/private company		3. Monthly		1. Less than daily																6								25
2	1. Male	1	55	0. No									5	5	1. Male	1. African	1. South African		55	5. Secondary school completed (Grade 12)	7. Unemployed, able to work				1. Less than daily																20								18
2	1. Male	1	36	1. Yes	9999								4	2	1. Male	2. Mixed Race	1. South African		36	5. Secondary school completed (Grade 12)	2. Non-government employee/private company		4. It Varies		2. Daily	0. Never	0. Never	0. Never	0. Never	0. Never	0. Never	0. Never	4																21
2	2. Female	0	50	1. Yes	4	1							2	2	1. Male	1. African	1. South African		31	4. Some secondary school completed	7. Unemployed, able to work				2. Daily				0. Never				10																14
2				0. No									5	3	1. Male	1. African	1. South African		28	4. Some secondary school completed	7. Unemployed, able to work				2. Daily								3																18
2	2. Female	1	68	0. No									2	1	2. Female	2. Mixed Race	1. South African		68	4. Some secondary school completed	6. Retired				2. Daily								15																13
2	2. Female	0	58	0. No									5	4	1. Male	1. African	1. South African		27	4. Some secondary school completed	1. Government employee		2. Weekly		2. Daily								7																16
2	1. Male	1	36	0. No									7	3	2. Female	2. Mixed Race	1. South African		28	4. Some secondary school completed	7. Unemployed, able to work				2. Daily								10																15
2				0. No									1		1. Male	1. African	1. South African		50	4. Some secondary school completed	2. Non-government employee/private company		3. Monthly		2. Daily								10																18
2	2. Female	1	72	1. Yes	1			1					5		2. Female	2. Mixed Race	1. South African		50	4. Some secondary school completed	8. Unemployed, unable to work				2. Daily	0. Never							6																13
2	2. Female	1	57	0. No									2	2	2. Female	2. Mixed Race	1. South African		57	2. Some primary school completed	8. Unemployed, unable to work				2. Daily								40																22
2				0. No									1		1. Male	1. African	1. South African		41	4. Some secondary school completed	2. Non-government employee/private company		2. Weekly		2. Daily								20																31
2				0. No									2	2	1. Male	1. African	1. South African		21	3. Primary school completed (Grade 7)	7. Unemployed, able to work				2. Daily								5																19
2	1. Male	1	33	0. No									5	3	2. Female	2. Mixed Race	1. South African		45	3. Primary school completed (Grade 7)	2. Non-government employee/private company		3. Monthly		2. Daily								5																25
2	1. Male	1	63	0. No									3	2	1. Male	2. Mixed Race	1. South African		63	5. Secondary school completed (Grade 12)	8. Unemployed, unable to work				2. Daily								15																25
2	1. Male	0	40	0. No									7	3	2. Female	2. Mixed Race	1. South African		49	5. Secondary school completed (Grade 12)	3. Self-employed		3. Monthly		2. Daily								20																25
2	2. Female	1	58	1. Yes	9999								7	3	2. Female	2. Mixed Race	1. South African		58	3. Primary school completed (Grade 7)	5. Homemaker				2. Daily	0. Never	0. Never	0. Never	0. Never	0. Never	0. Never	0. Never	5																22
2				0. No									5	3	1. Male	1. African	1. South African		19	5. Secondary school completed (Grade 12)	4. Student				2. Daily								6																15
2	1. Male	1	30	1. Yes	9999								5	3	1. Male	1. African	1. South African		30	5. Secondary school completed (Grade 12)	2. Non-government employee/private company		3. Monthly		2. Daily	0. Never	0. Never	0. Never	0. Never	0. Never	0. Never	0. Never	10																20
2	2. Female	0	53	0. No									7	4	1. Male	1. African	1. South African		25	5. Secondary school completed (Grade 12)	7. Unemployed, able to work				2. Daily								6																13
2	1. Male	1	28	0. No									2	2	1. Male	1. African	1. South African		28	5. Secondary school completed (Grade 12)	7. Unemployed, able to work				2. Daily								20																25
2	2. Female	0	66	1. Yes	9999								5	3	1. Male	2. Mixed Race	1. South African		42	6. College/University completed	7. Unemployed, able to work				2. Daily	0. Never	0. Never	0. Never	0. Never	0. Never	0. Never	0. Never	10																24
2	1. Male	0	39	0. No									5	3	1. Male	2. Mixed Race	1. South African		25	5. Secondary school completed (Grade 12)	7. Unemployed, able to work				2. Daily								13																20
2	2. Female	0	64	0. No									5	4	1. Male	1. African	1. South African		31	5. Secondary school completed (Grade 12)	7. Unemployed, able to work				2. Daily								6																17
2	1. Male	1	50	0. No									8	4	1. Male	2. Mixed Race	1. South African		50	5. Secondary school completed (Grade 12)	2. Non-government employee/private company		3. Monthly		2. Daily								20																20
2	1. Male	1	63	1. Yes	2						1		4	4	1. Male	1. African	1. South African		34	4. Some secondary school completed	2. Non-government employee/private company		1. Daily		1. Less than daily		0. Never														20								18
2	1. Male	1	65	0. No									3	3	1. Male	2. Mixed Race	1. South African		65	4. Some secondary school completed	6. Retired				2. Daily								10																25
2				0. No									1		1. Male	1. African	1. South African		21	5. Secondary school completed (Grade 12)	4. Student				2. Daily								4																17
2	2. Female	0	62	1. Yes	4	1							7	4	1. Male	1. African	1. South African		39	3. Primary school completed (Grade 7)	7. Unemployed, able to work				2. Daily				0. Never				5																22
2	1. Male	0	50	0. No									5	4	2. Female	2. Mixed Race	1. South African		44	4. Some secondary school completed	2. Non-government employee/private company		2. Weekly		2. Daily								20																13
2				1. Yes	2						1		1		2. Female	1. African	1. South African		32	4. Some secondary school completed	7. Unemployed, able to work				1. Less than daily		0. Never														20								17
2	2. Female	0	59	0. No									7	4	2. Female	2. Mixed Race	1. South African		41	5. Secondary school completed (Grade 12)	7. Unemployed, able to work				2. Daily								10																18
2	1. Male	1	18	0. No									2	1	1. Male	1. African	1. South African		18	4. Some secondary school completed	4. Student				2. Daily								11																13
2	1. Male	1	22	0. No									2	2	1. Male	1. African	1. South African		22	5. Secondary school completed (Grade 12)	7. Unemployed, able to work				2. Daily								3																16
2	2. Female	0	76	1. Yes	4	1							6		2. Female	1. African	1. South African		28	4. Some secondary school completed	2. Non-government employee/private company		3. Monthly		1. Less than daily				0. Never												6								14
2	1. Male	1	58	0. No									5	2	1. Male	1. African	1. South African		58	4. Some secondary school completed	7. Unemployed, able to work				1. Less than daily																4								27
2	1. Male	1	55	0. No									5	5	1. Male	2. Mixed Race	1. South African		27	5. Secondary school completed (Grade 12)	7. Unemployed, able to work				2. Daily								2																16
2	1. Male	1	42	0. No									4	2	1. Male	2. Mixed Race	1. South African		42	4. Some secondary school completed	2. Non-government employee/private company		4. It Varies		2. Daily								10																13
2	2. Female	0	50	0. No									3	3	1. Male	1. African	1. South African		21	5. Secondary school completed (Grade 12)	4. Student				2. Daily								8																16
2	1. Male	1	58	1. Yes	2						1		2	2	1. Male	1. African	1. South African		58	2. Some primary school completed	7. Unemployed, able to work				2. Daily		0. Never						20																18
2				0. No									1		1. Male	1. African	1. South African		25	5. Secondary school completed (Grade 12)	2. Non-government employee/private company		2. Weekly		2. Daily								5																22
2	1. Male	0	54	0. No									2	2	1. Male	1. African	1. South African		18	4. Some secondary school completed	4. Student				2. Daily								12																15
2				0. No									1		1. Male	1. African	1. South African		30	4. Some secondary school completed	2. Non-government employee/private company		2. Weekly		2. Daily								10																17
2	1. Male	1	35	1. Yes	9999								3	1	1. Male	1. African	1. South African		35	6. College/University completed	7. Unemployed, able to work				2. Daily	0. Never	0. Never	0. Never	0. Never	0. Never	0. Never	0. Never	10																13
2	2. Female	0	44	0. No									5	2	1. Male	1. African	1. South African		35	5. Secondary school completed (Grade 12)	1. Government employee		3. Monthly		1. Less than daily																3								21
2	1. Male	1	59	0. No									2	2	1. Male	1. African	1. South African		59	3. Primary school completed (Grade 7)	8. Unemployed, unable to work				2. Daily								3																30
2	1. Male	0	28	1. Yes	9999								3	2	1. Male	1. African	1. South African		20	4. Some secondary school completed	7. Unemployed, able to work				2. Daily	0. Never	0. Never	0. Never	0. Never	0. Never	0. Never	0. Never	4																18
2	2. Female	0	75	0. No									13	5	2. Female	1. African	1. South African		26	4. Some secondary school completed	7. Unemployed, able to work				2. Daily								3																21
2	2. Female	1	27	0. No									4	2	2. Female	2. Mixed Race	1. South African		27	4. Some secondary school completed	2. Non-government employee/private company		3. Monthly		2. Daily								5																14
2	2. Female	0	41	0. No									7	5	1. Male	1. African	1. South African		29	5. Secondary school completed (Grade 12)	2. Non-government employee/private company				2. Daily								10																13
2				0. No									1		1. Male	1. African	7. Mozambican	MOZAMBIQUE	24	4. Some secondary school completed	7. Unemployed, able to work				2. Daily								15																15
2	2. Female	1	42	0. No									3	2	2. Female	1. African	1. South African		42	4. Some secondary school completed	3. Self-employed		4. It Varies		2. Daily								2																41
2	2. Female	0	78	0. No									4	2	1. Male	1. African	1. South African		24	6. College/University completed	7. Unemployed, able to work				1. Less than daily																10								17
2	1. Male	1	37	0. No									2	2	1. Male	1. African	1. South African		37	5. Secondary school completed (Grade 12)	2. Non-government employee/private company		2. Weekly		2. Daily								15																18
2	2. Female	0	58	1. Yes	7					1			7	6	1. Male	2. Mixed Race	1. South African		30	4. Some secondary school completed	7. Unemployed, able to work				2. Daily							2. Daily	8							30									12
2	1. Male	1	56	0. No									3	3	2. Female	1. African	1. South African		35	4. Some secondary school completed	2. Non-government employee/private company		3. Monthly		1. Less than daily																20								20
2	1. Male	1	26	0. No									2	2	1. Male	1. African	1. South African		26	5. Secondary school completed (Grade 12)	2. Non-government employee/private company		3. Monthly		2. Daily								10																16
2				0. No									1		1. Male	1. African	1. South African		35	5. Secondary school completed (Grade 12)	3. Self-employed		2. Weekly		2. Daily								10																21
2	2. Female	0	62	0. No									6	6	1. Male	1. African	1. South African		39	5. Secondary school completed (Grade 12)	8. Unemployed, unable to work				2. Daily								4																20
2	1. Male	1	28	0. No									4	2	1. Male	1. African	1. South African		28	5. Secondary school completed (Grade 12)	1. Government employee		3. Monthly		2. Daily								11																10
2	2. Female	1	64	0. No									4		2. Female	2. Mixed Race	1. South African		64	4. Some secondary school completed	6. Retired				2. Daily								10																14
2	2. Female	1	61	0. No									6	2	2. Female	2. Mixed Race	1. South African		61	4. Some secondary school completed	6. Retired				2. Daily								7																15
2				0. No									5	5	2. Female	1. African	1. South African		37	6. College/University completed	7. Unemployed, able to work				1. Less than daily																3								16
2				0. No									1		1. Male	1. African	1. South African		23	5. Secondary school completed (Grade 12)	2. Non-government employee/private company		3. Monthly		2. Daily								3																18
2	1. Male	1	48	0. No									5	4	1. Male	1. African	1. South African		48	4. Some secondary school completed	7. Unemployed, able to work				2. Daily								8																15
2	1. Male	0	32	0. No									2	2	1. Male	1. African	1. South African		28	5. Secondary school completed (Grade 12)	7. Unemployed, able to work				2. Daily								10																9
2	1. Male	1	32	1. Yes	7					1			4		2. Female	2. Mixed Race	1. South African		30	4. Some secondary school completed	2. Non-government employee/private company		2. Weekly		2. Daily							0. Never	10																15
2	2. Female	0	46	0. No									6	4	1. Male	1. African	1. South African		23	5. Secondary school completed (Grade 12)	7. Unemployed, able to work				1. Less than daily																27								18
2	1. Male	1	37	0. No									4		1. Male	1. African	1. South African		34	4. Some secondary school completed	8. Unemployed, unable to work				2. Daily								20																17
2	2. Female	1	35	0. No									3	1	2. Female	1. African	1. South African		35	4. Some secondary school completed	2. Non-government employee/private company		3. Monthly		2. Daily								10																32
2	2. Female	1	54	0. No									7	7	2. Female	1. African	1. South African		28	5. Secondary school completed (Grade 12)	7. Unemployed, able to work				2. Daily								7																17
2				0. No									1		1. Male	1. African	1. South African		22	4. Some secondary school completed	2. Non-government employee/private company		3. Monthly		2. Daily								6																20
2	1. Male	0	59	1. Yes	1 4	1		1					3		1. Male	1. African	1. South African		28	7. Post graduate degree completed	2. Non-government employee/private company		3. Monthly		2. Daily	0. Never			0. Never				6																16
2				0. No									1		2. Female	1. African	1. South African		29	5. Secondary school completed (Grade 12)	7. Unemployed, able to work				2. Daily								10																10
2	2. Female	1	63	0. No									2	1	2. Female	1. African	1. South African		63	2. Some primary school completed	6. Retired				2. Daily								4																14
2	2. Female	0	83	1. Yes	9999								7	6	2. Female	2. Mixed Race	1. South African		33	5. Secondary school completed (Grade 12)	7. Unemployed, able to work				2. Daily	0. Never	0. Never	0. Never	0. Never	0. Never	0. Never	0. Never	10																22
2	1. Male	1	38	0. No									2	2	1. Male	1. African	7. Mozambican	MOZAMBIQUE	38	2. Some primary school completed	2. Non-government employee/private company		3. Monthly		2. Daily								6																25
2	2. Female	0	40	1. Yes	2						1		3	2	1. Male	1. African	1. South African		21	4. Some secondary school completed	7. Unemployed, able to work				2. Daily		0. Never						7																14
2	2. Female	1	68	1. Yes	9999								6	3	2. Female	2. Mixed Race	1. South African		68	2. Some primary school completed	6. Retired				2. Daily	0. Never	0. Never	0. Never	0. Never	0. Never	0. Never	0. Never	4																17
2	1. Male	1	51	0. No									3	2	1. Male	1. African	1. South African		51	5. Secondary school completed (Grade 12)	7. Unemployed, able to work				2. Daily								15																17
2	1. Male	1	34	0. No									2	2	1. Male	1. African	1. South African		34	5. Secondary school completed (Grade 12)	3. Self-employed		1. Daily		2. Daily								6																18
2	2. Female	1	64	0. No									5	3	2. Female	2. Mixed Race	1. South African		45	3. Primary school completed (Grade 7)	7. Unemployed, able to work				2. Daily								40																17
2				1. Yes	9999								1		1. Male	1. African	1. South African		22	4. Some secondary school completed	2. Non-government employee/private company		3. Monthly		2. Daily	0. Never	0. Never	0. Never	0. Never	0. Never	0. Never	0. Never	5																22
2	1. Male	1	68	0. No									2	2	1. Male	2. Mixed Race	1. South African		68	3. Primary school completed (Grade 7)	6. Retired				2. Daily								20																38
2	2. Female	1	39	1. Yes	9999								4	3	2. Female	2. Mixed Race	1. South African		39	5. Secondary school completed (Grade 12)	7. Unemployed, able to work				2. Daily	0. Never	0. Never	0. Never	0. Never	0. Never	0. Never	0. Never	10																18
2	1. Male	1	72	1. Yes	7					1			3	2	1. Male	2. Mixed Race	1. South African		72	4. Some secondary school completed	3. Self-employed		2. Weekly		2. Daily							0. Never	10																12
2				1. Yes	2						1		1		1. Male	1. African	1. South African		57	2. Some primary school completed	7. Unemployed, able to work				2. Daily		0. Never						7																21
2	2. Female	1	23	0. No									2	1	2. Female	2. Mixed Race	1. South African		23	4. Some secondary school completed	7. Unemployed, able to work				2. Daily								5																15
2				0. No									1		1. Male	1. African	1. South African		44	2. Some primary school completed	7. Unemployed, able to work				2. Daily								10																16
2	1. Male	1	38	0. No									5	3	1. Male	1. African	1. South African		38	4. Some secondary school completed	3. Self-employed		1. Daily		2. Daily								2																22
2	1. Male	1	49	0. No									4	2	2. Female	2. Mixed Race	1. South African		33	5. Secondary school completed (Grade 12)	7. Unemployed, able to work				2. Daily								20																16
2	1. Male	1	36	0. No									6	2	1. Male	1. African	1. South African		36	4. Some secondary school completed	7. Unemployed, able to work				2. Daily								10																14
2	2. Female	0	82	1. Yes	2						1		3	3	1. Male	1. African	1. South African		47	7. Post graduate degree completed	2. Non-government employee/private company		3. Monthly		1. Less than daily		0. Never														20								15
2	1. Male	1	33	1. Yes	4	1							5	2	1. Male	1. African	1. South African		33	6. College/University completed	7. Unemployed, able to work				2. Daily				0. Never				4																13
2				0. No									1		1. Male	1. African	1. South African		20	5. Secondary school completed (Grade 12)	4. Student				2. Daily								3																18
2	1. Male	1	58	0. No									6		1. Male	1. African	1. South African		29	4. Some secondary school completed	7. Unemployed, able to work				1. Less than daily																5								18
2	2. Female	0	44	0. No									4	4	1. Male	1. African	1. South African		21	4. Some secondary school completed	7. Unemployed, able to work				2. Daily								10																18
2	2. Female	1	25	0. No									4	2	2. Female	1. African	1. South African		25	4. Some secondary school completed	7. Unemployed, able to work				2. Daily								4																24
2	1. Male	0	44	1. Yes	7					1			4	3	2. Female	2. Mixed Race	1. South African		22	5. Secondary school completed (Grade 12)	7. Unemployed, able to work				2. Daily							2. Daily	12							4									17
2				1. Yes	7					1			1		1. Male	1. African	1. South African		23	4. Some secondary school completed	2. Non-government employee/private company		2. Weekly		2. Daily							0. Never	7																20
2	1. Male	1	40	1. Yes	9999								3	2	1. Male	1. African	1. South African		40	5. Secondary school completed (Grade 12)	1. Government employee				2. Daily	0. Never	0. Never	0. Never	0. Never	0. Never	0. Never	0. Never	2																18
2	1. Male	1	64	1. Yes	9999								4	4	1. Male	1. African	1. South African		30	5. Secondary school completed (Grade 12)	7. Unemployed, able to work				2. Daily	0. Never	0. Never	0. Never	0. Never	0. Never	0. Never	0. Never	10																15
2	1. Male	1	39	0. No									4	2	1. Male	1. African	1. South African		39	5. Secondary school completed (Grade 12)	2. Non-government employee/private company		3. Monthly		2. Daily								20																20
2	2. Female	0	48	0. No									6	6	1. Male	1. African	1. South African		28	5. Secondary school completed (Grade 12)	4. Student				2. Daily								15																13
2	1. Male	0	25	0. No									4	2	1. Male	1. African	1. South African		20	3. Primary school completed (Grade 7)	7. Unemployed, able to work				1. Less than daily																5								12
2	1. Male	1	45	0. No									2	2	2. Female	1. African	1. South African		52	3. Primary school completed (Grade 7)	7. Unemployed, able to work				2. Daily								5																25
2	2. Female	1	52	0. No									2	1	2. Female	2. Mixed Race	1. South African		52	4. Some secondary school completed	2. Non-government employee/private company		3. Monthly		2. Daily								6																16
2	1. Male	1	31	1. Yes	9999								2	2	1. Male	1. African	1. South African		25	4. Some secondary school completed	7. Unemployed, able to work				2. Daily	0. Never	0. Never	0. Never	0. Never	0. Never	0. Never	0. Never	20																21
2	1. Male	1	39	0. No									5	3	1. Male	2. Mixed Race	1. South African		39	4. Some secondary school completed	7. Unemployed, able to work				1. Less than daily																20								37
2				0. No									1		1. Male	1. African	1. South African		39	4. Some secondary school completed	7. Unemployed, able to work				2. Daily								10																18
2	1. Male	1	35	0. No									4	2	2. Female	1. African	1. South African		25	5. Secondary school completed (Grade 12)	2. Non-government employee/private company		3. Monthly		2. Daily								4																18
2	1. Male	1	56	0. No									9	5	2. Female	2. Mixed Race	1. South African		49	4. Some secondary school completed	2. Non-government employee/private company		3. Monthly		2. Daily								20																13
2	1. Male	1	52	0. No									4	2	1. Male	1. African	1. South African		52	2. Some primary school completed	2. Non-government employee/private company		3. Monthly		2. Daily								8																16
2	2. Female	1	45	1. Yes	9999								6	2	2. Female	2. Mixed Race	1. South African		45	4. Some secondary school completed	7. Unemployed, able to work				2. Daily	0. Never	0. Never	0. Never	0. Never	0. Never	0. Never	0. Never	10																21
2				0. No									1		1. Male	1. African	1. South African		42	5. Secondary school completed (Grade 12)	7. Unemployed, able to work				2. Daily								8																18
2	1. Male	1	36	0. No									3	2	1. Male	1. African	1. South African		36	4. Some secondary school completed	8. Unemployed, unable to work				2. Daily								5																19
2	1. Male	1	32	1. Yes	9999								3	2	1. Male	1. African	4. Malawian		32	4. Some secondary school completed	7. Unemployed, able to work				2. Daily	0. Never	0. Never	0. Never	0. Never	0. Never	0. Never	0. Never	5																19
2	1. Male	1	63	0. No									2	2	1. Male	2. Mixed Race	1. South African		63	2. Some primary school completed	6. Retired				2. Daily								8																17
2	1. Male	1	45	0. No									5	3	2. Female	2. Mixed Race	1. South African		44	6. College/University completed	7. Unemployed, able to work				2. Daily								10																21
2	1. Male	0	61	0. No									5	2	2. Female	2. Mixed Race	1. South African		60	2. Some primary school completed	3. Self-employed		1. Daily		2. Daily								10																14
2	2. Female	0	85	1. Yes	2						1		3	3	1. Male	1. African	1. South African		39	4. Some secondary school completed	3. Self-employed		4. It Varies		2. Daily		2. Daily						12		3														17
2	1. Male	0	51	0. No									4	3	1. Male	1. African	1. South African		22	5. Secondary school completed (Grade 12)	7. Unemployed, able to work				2. Daily								3																16
2	1. Male	1	27	1. Yes	7					1			2	2	1. Male	1. African	1. South African		27	7. Post graduate degree completed	1. Government employee		1. Daily		2. Daily							2. Daily	4							1									21
2	1. Male	1	26	1. Yes	7					1			2	2	1. Male	1. African	1. South African		26	4. Some secondary school completed	1. Government employee		3. Monthly		2. Daily							1. Less than daily	20															1	16
2	1. Male	1	33	1. Yes	2						1		3	2	1. Male	1. African	1. South African		33	6. College/University completed	3. Self-employed		4. It Varies		2. Daily		0. Never						3																17
2				0. No									2	2	1. Male	1. African	7. Mozambican	MOZAMBIQUE	25	4. Some secondary school completed	2. Non-government employee/private company		2. Weekly		2. Daily								20																15
2	1. Male	1	45	0. No									2	2	1. Male	1. African	1. South African		45	4. Some secondary school completed	7. Unemployed, able to work				2. Daily								10																23
2	2. Female	1	74	0. No									2	2	2. Female	1. African	1. South African		74	1. No formal schooling	6. Retired				2. Daily								2																41
2	2. Female	0	85	0. No									4	4	1. Male	1. African	1. South African		23	4. Some secondary school completed	7. Unemployed, able to work				2. Daily								10																18
2				0. No									2	2	1. Male	1. African	7. Mozambican	MOZAMBIQUE	23	3. Primary school completed (Grade 7)	7. Unemployed, able to work				2. Daily								20																16
2	1. Male	1	49	1. Yes	4	1							3	2	1. Male	1. African	1. South African		49	4. Some secondary school completed	1. Government employee		3. Monthly		1. Less than daily				0. Never												2								25
2	2. Female	0	48	0. No									5	5	1. Male	1. African	1. South African		28	4. Some secondary school completed	7. Unemployed, able to work				1. Less than daily																10								11
2				0. No									1		1. Male	1. African	1. South African		20	5. Secondary school completed (Grade 12)	4. Student				2. Daily								3																13
2	1. Male	1	30	0. No									3	1	1. Male	1. African	2. Zimbabwean		30	5. Secondary school completed (Grade 12)	3. Self-employed		1. Daily		2. Daily								10																28
2	1. Male	1	57	1. Yes	9999								2	2	1. Male	1. African	1. South African		57	1. No formal schooling	3. Self-employed		4. It Varies		2. Daily	0. Never	0. Never	0. Never	0. Never	0. Never	0. Never	0. Never	20																18
2	1. Male	1	60	1. Yes	4	1							4	3	1. Male	1. African	1. South African		60	4. Some secondary school completed	6. Retired				2. Daily				0. Never				10																22
2	1. Male	0	48	0. No									3	3	1. Male	1. African	1. South African		21	5. Secondary school completed (Grade 12)	7. Unemployed, able to work				2. Daily								5																16
2				1. Yes	2						1		1		1. Male	1. African	1. South African		21	4. Some secondary school completed	7. Unemployed, able to work				2. Daily		0. Never						20																16
2				1. Yes	4	1							1		1. Male	1. African	1. South African		51	2. Some primary school completed	6. Retired				2. Daily				0. Never				10																11
2	1. Male	1	27	1. Yes	9999								2	2	1. Male	1. African	2. Zimbabwean		27	4. Some secondary school completed	2. Non-government employee/private company		3. Monthly		2. Daily	0. Never	0. Never	0. Never	0. Never	0. Never	0. Never	0. Never	2																18
2	1. Male	1	39	1. Yes	7					1			6	3	1. Male	2. Mixed Race	1. South African		18	4. Some secondary school completed	4. Student				2. Daily							0. Never	15																14
2	2. Female	1	57	0. No									4	3	2. Female	2. Mixed Race	1. South African		28	4. Some secondary school completed	7. Unemployed, able to work				2. Daily								5																14
2	1. Male	1	39	0. No									4	2	1. Male	2. Mixed Race	1. South African		39	4. Some secondary school completed	2. Non-government employee/private company		2. Weekly		2. Daily								20																14
2	2. Female	0	73	0. No									2	2	1. Male	2. Mixed Race	1. South African		32	5. Secondary school completed (Grade 12)	3. Self-employed		4. It Varies		2. Daily								6																16
2	2. Female	0	58	0. No									2	2	1. Male	1. African	1. South African		26	5. Secondary school completed (Grade 12)	3. Self-employed		4. It Varies		2. Daily								12																17
2				0. No									1		2. Female	1. African	1. South African		65	4. Some secondary school completed	6. Retired				2. Daily								2																29
2	2. Female	1	51	0. No									5	2	2. Female	2. Mixed Race	1. South African		51	5. Secondary school completed (Grade 12)	2. Non-government employee/private company				2. Daily								8																25
2	1. Male	0	61	0. No									6	6	1. Male	2. Mixed Race	1. South African		19	4. Some secondary school completed	7. Unemployed, able to work				2. Daily								10																15
2				0. No									2	2	1. Male	1. African	1. South African		41	2. Some primary school completed	2. Non-government employee/private company		3. Monthly		2. Daily								20																30
2	2. Female	0	58	0. No									6		1. Male	1. African	1. South African		37	5. Secondary school completed (Grade 12)	2. Non-government employee/private company		3. Monthly		2. Daily								5																17
2	2. Female	0	65	0. No									4	3	1. Male	1. African	1. South African		33	4. Some secondary school completed	2. Non-government employee/private company		3. Monthly		2. Daily								15																10
2				0. No									2	2	2. Female	2. Mixed Race	1. South African		37	4. Some secondary school completed	7. Unemployed, able to work				2. Daily								4																25
2	1. Male	1	29	0. No									4	4	1. Male	1. African	1. South African		29	5. Secondary school completed (Grade 12)	1. Government employee		3. Monthly		2. Daily								20																17
2				0. No									1		1. Male	1. African	1. South African		30	4. Some secondary school completed	7. Unemployed, able to work				2. Daily								6																18
2	2. Female	1	66	1. Yes	9999								10	4	2. Female	2. Mixed Race	1. South African		35	4. Some secondary school completed	7. Unemployed, able to work				2. Daily	0. Never	0. Never	0. Never	0. Never	0. Never	0. Never	0. Never	10																22
2	1. Male	0	62	0. No									2	2	1. Male	1. African	1. South African		26	6. College/University completed	7. Unemployed, able to work				2. Daily								5																14
2	2. Female	1	67	0. No									6	3	1. Male	2. Mixed Race	1. South African		63	4. Some secondary school completed	6. Retired				2. Daily								6																35
2				0. No									4	4	1. Male	1. African	1. South African		43	4. Some secondary school completed	7. Unemployed, able to work				2. Daily								6
2	1. Male	1	26	0. No									2	2	1. Male	1. African	1. South African		26	5. Secondary school completed (Grade 12)	2. Non-government employee/private company		3. Monthly		2. Daily								6																16
2	1. Male	1	41	1. Yes	2						1		2	2	1. Male	1. African	1. South African		41	4. Some secondary school completed	2. Non-government employee/private company		2. Weekly		2. Daily		0. Never						20																16
2	1. Male	1	38	0. No									3	1	1. Male	1. African	1. South African		38	7. Post graduate degree completed	1. Government employee		3. Monthly		2. Daily								8																16
2				0. No									1		1. Male	1. African			32	5. Secondary school completed (Grade 12)	2. Non-government employee/private company		3. Monthly		2. Daily								6																18
2	2. Female	0	45	0. No									7	6	1. Male	1. African	1. South African		23	5. Secondary school completed (Grade 12)	2. Non-government employee/private company		3. Monthly		2. Daily								3																17
2	2. Female	0	40	0. No									3	2	1. Male	2. Mixed Race	1. South African		20	4. Some secondary school completed	2. Non-government employee/private company		3. Monthly		2. Daily								20																14
2	2. Female	0	59	0. No									6	6	1. Male	1. African	1. South African		39	5. Secondary school completed (Grade 12)	7. Unemployed, able to work				2. Daily								10																18
2				0. No									1		1. Male	1. African	1. South African		35	5. Secondary school completed (Grade 12)	2. Non-government employee/private company		4. It Varies		2. Daily								3																18
2	2. Female	1	48	1. Yes	3 7					1		1	2	2	2. Female	2. Mixed Race	1. South African		48	4. Some secondary school completed	7. Unemployed, able to work				2. Daily			0. Never				0. Never	5																18
2	1. Male	1	29	1. Yes	7					1			5	3	1. Male	1. African	1. South African		29	5. Secondary school completed (Grade 12)	7. Unemployed, able to work				2. Daily							0. Never	10																18
2				0. No									1		2. Female	2. Mixed Race	1. South African		35	5. Secondary school completed (Grade 12)	2. Non-government employee/private company		3. Monthly		2. Daily								10																15
2				1. Yes	2						1		1		1. Male	1. African	1. South African		30	6. College/University completed	7. Unemployed, able to work				2. Daily		0. Never						20																17
2	1. Male	1	25	0. No									2	2	1. Male	1. African	1. South African		25	4. Some secondary school completed	7. Unemployed, able to work				2. Daily								15																15
2	1. Male	1	43	0. No									3		1. Male	1. African	1. South African		43	4. Some secondary school completed	2. Non-government employee/private company		3. Monthly		2. Daily								6																12
2				0. No									1		1. Male	1. African	1. South African		27	5. Secondary school completed (Grade 12)	2. Non-government employee/private company		3. Monthly		2. Daily								5																15
2	1. Male	1	39	0. No									4	2	1. Male	1. African	1. South African		39	5. Secondary school completed (Grade 12)	2. Non-government employee/private company		2. Weekly		2. Daily								10																16
2	2. Female	0	68	0. No									3	3	1. Male	1. African	1. South African		33	5. Secondary school completed (Grade 12)	7. Unemployed, able to work				2. Daily								20																14
2				0. No									1		1. Male	1. African	1. South African		36	5. Secondary school completed (Grade 12)	2. Non-government employee/private company		3. Monthly		2. Daily								5																14
2	2. Female	0	66	1. Yes	2						1		2	2	1. Male	1. African	1. South African		39	5. Secondary school completed (Grade 12)	2. Non-government employee/private company		3. Monthly		2. Daily		0. Never						20																17
2	2. Female	1	23	1. Yes	9999								2	1	2. Female	1. African	1. South African		23	5. Secondary school completed (Grade 12)	8. Unemployed, unable to work				2. Daily	0. Never	0. Never	0. Never	0. Never	0. Never	0. Never	0. Never	5																21
2	2. Female	0	48	1. Yes	6				1				3	2	1. Male	1. African	1. South African		29	4. Some secondary school completed	7. Unemployed, able to work				2. Daily						0. Never		5																13
2	1. Male	1	46	0. No									6	6	1. Male		1. South African		26	4. Some secondary school completed	7. Unemployed, able to work				2. Daily								12																14
2				0. No									1		1. Male	1. African	1. South African		65	3. Primary school completed (Grade 7)	6. Retired				2. Daily								8																16
2	1. Male	1	35	0. No									2	2	2. Female	1. African	1. South African		25	6. College/University completed	2. Non-government employee/private company		3. Monthly		2. Daily								4																20
2	2. Female	1	63	0. No									5		2. Female	2. Mixed Race	1. South African		63	2. Some primary school completed	6. Retired				2. Daily								5																15
2	2. Female	1	64	0. No									4		2. Female	2. Mixed Race	1. South African		34	4. Some secondary school completed	7. Unemployed, able to work				2. Daily								10																17
2				0. No									2	1	1. Male	1. African	1. South African		21	4. Some secondary school completed	4. Student				2. Daily								7																14
2	1. Male	1	27	1. Yes	4	1							2	2	2. Female	1. African	1. South African		27	4. Some secondary school completed	7. Unemployed, able to work				2. Daily				0. Never				10																15
2	1. Male	1	22	1. Yes	9999								2	2	1. Male	1. African	1. South African		22	4. Some secondary school completed	7. Unemployed, able to work				2. Daily	0. Never	0. Never	0. Never	0. Never	0. Never	0. Never	0. Never	30																13
2	1. Male	1	42	0. No									5	3	1. Male	1. African	1. South African		42	4. Some secondary school completed	2. Non-government employee/private company				1. Less than daily																10								16
2	2. Female	0	62	0. No									6	4	1. Male	1. African	1. South African		32	5. Secondary school completed (Grade 12)	3. Self-employed		4. It Varies		2. Daily								5																17
2				1. Yes	2						1		2	2	1. Male	1. African	1. South African		18	3. Primary school completed (Grade 7)	4. Student				2. Daily		0. Never						5																14
2	1. Male	1	27	0. No									5	5	1. Male	1. African	1. South African		27	5. Secondary school completed (Grade 12)	4. Student				2. Daily								1																22
2	1. Male	1	42	0. No									5	3	2. Female	2. Mixed Race	1. South African		37	6. College/University completed	1. Government employee		4. It Varies		2. Daily								10																13
2	1. Male	1	65	0. No									3	3	1. Male	2. Mixed Race	1. South African		65	4. Some secondary school completed	6. Retired				2. Daily								12																18
2	2. Female	0		0. No									8	4	1. Male	1. African	1. South African		36	4. Some secondary school completed	2. Non-government employee/private company		2. Weekly		2. Daily								20																16
2	1. Male	1	62	1. Yes	9999								6	2	1. Male	1. African	1. South African		62	4. Some secondary school completed	6. Retired				2. Daily	0. Never	0. Never	0. Never	0. Never	0. Never	0. Never	0. Never	2																42
2	1. Male	0	53	0. No									5	2	1. Male	1. African	1. South African		35	4. Some secondary school completed	3. Self-employed		4. It Varies		2. Daily								4																19
2	1. Male	1	56	0. No									2	2	1. Male	1. African	1. South African		56	2. Some primary school completed	2. Non-government employee/private company		3. Monthly		2. Daily								10																20
2	2. Female	0	70	0. No									2	2	2. Female	2. Mixed Race	1. South African		48	4. Some secondary school completed	2. Non-government employee/private company		3. Monthly		2. Daily								10																18
2	1. Male	1	34	1. Yes	4	1							3	2	1. Male	1. African	1. South African		34	5. Secondary school completed (Grade 12)	2. Non-government employee/private company		3. Monthly		2. Daily				0. Never				4																22
2	1. Male	1	48	0. No									6	3	1. Male	1. African	1. South African		48	4. Some secondary school completed	3. Self-employed				2. Daily								20																18
2	1. Male	0	65	0. No									5	4	2. Female	2. Mixed Race	1. South African		61	4. Some secondary school completed	6. Retired				2. Daily								12																30
2	1. Male	1	49	1. Yes	1 7			1		1			4		1. Male	2. Mixed Race	1. South African		20	4. Some secondary school completed	7. Unemployed, able to work				2. Daily	0. Never						0. Never	6																8
2	1. Male	1	61	0. No									5	4	1. Male	2. Mixed Race	1. South African		43	5. Secondary school completed (Grade 12)	7. Unemployed, able to work				2. Daily								10																23
2	1. Male	1	49	1. Yes	4	1							6	2	1. Male	1. African	1. South African		49	4. Some secondary school completed	2. Non-government employee/private company		3. Monthly		2. Daily				0. Never				10																18
2	2. Female	1	22	0. No									3	1	2. Female	1. African	1. South African		22	5. Secondary school completed (Grade 12)	2. Non-government employee/private company		3. Monthly		2. Daily								5																11
2	1. Male	0	57	0. No									4	4	1. Male	1. African	1. South African		33	6. College/University completed	8. Unemployed, unable to work				2. Daily								10																16
2	1. Male	1	42	0. No									5	4	1. Male	2. Mixed Race	1. South African		42	2. Some primary school completed	3. Self-employed		4. It Varies		2. Daily								30																11
2				0. No									7	4	1. Male	1. African	1. South African		32	4. Some secondary school completed	2. Non-government employee/private company		3. Monthly		2. Daily								4																14
2				0. No									2	2	1. Male	1. African	1. South African		27	4. Some secondary school completed	7. Unemployed, able to work				2. Daily								3																21
2	2. Female	0	72	0. No									4	4	1. Male	2. Mixed Race	1. South African		46	4. Some secondary school completed	2. Non-government employee/private company		3. Monthly		2. Daily								20																14
2				0. No									1		1. Male	1. African	1. South African		52	4. Some secondary school completed	6. Retired				2. Daily								10																21
2	1. Male	0	50	1. Yes	1			1					3		1. Male	1. African	1. South African		24	5. Secondary school completed (Grade 12)	7. Unemployed, able to work				2. Daily	1. Less than daily							10									10							16
2	2. Female	0	45	0. No									4	2	1. Male	1. African	1. South African		23	5. Secondary school completed (Grade 12)	7. Unemployed, able to work				2. Daily								3																17
2				0. No									2	2	1. Male	1. African	7. Mozambican	MOZAMBIQUE	32	1. No formal schooling	7. Unemployed, able to work				2. Daily								10																18
2	2. Female	0	60	1. Yes	7					1			4	4	1. Male	1. African	1. South African		31	5. Secondary school completed (Grade 12)	7. Unemployed, able to work				2. Daily							0. Never	12																17
2	2. Female	0	58	1. Yes	1 4	1		1					7	4	1. Male	1. African	1. South African		23	7. Post graduate degree completed	2. Non-government employee/private company		3. Monthly		2. Daily	0. Never			0. Never				20																15
2	1. Male	1	95	0. No									2	2	1. Male	1. African	1. South African		95	2. Some primary school completed	6. Retired				2. Daily								2																55
2				0. No									3	3	1. Male	1. African	1. South African		22	5. Secondary school completed (Grade 12)	4. Student				2. Daily								10																20
2	1. Male	0	68	0. No									2	2	2. Female	2. Mixed Race	1. South African		65	4. Some secondary school completed	5. Homemaker				2. Daily								20																28
2	1. Male	1	58	0. No									5	4	1. Male	1. African	1. South African		58	4. Some secondary school completed	7. Unemployed, able to work				2. Daily								10																16
2	2. Female	0	26	1. Yes	9999								7	3	1. Male	2. Mixed Race	1. South African		25	5. Secondary school completed (Grade 12)	3. Self-employed		1. Daily		2. Daily	0. Never	0. Never	0. Never	0. Never	0. Never	0. Never	0. Never	60																13
2	1. Male	1	39	0. No									4	2	1. Male	1. African	1. South African		39	4. Some secondary school completed	3. Self-employed		1. Daily		2. Daily								2																15
2	1. Male	1	42	0. No									3	2	1. Male	2. Mixed Race	1. South African		42	3. Primary school completed (Grade 7)	7. Unemployed, able to work				2. Daily								20																15
2	1. Male	1	35	0. No									3	2	2. Female	1. African	1. South African		25	5. Secondary school completed (Grade 12)	7. Unemployed, able to work				2. Daily								5																18
2	1. Male	1	57	0. No									12	5	1. Male	1. African	1. South African		57	5. Secondary school completed (Grade 12)	2. Non-government employee/private company		3. Monthly		1. Less than daily																5								40
2	1. Male	1	39	0. No									4	3	1. Male	2. Mixed Race	1. South African		39	5. Secondary school completed (Grade 12)	3. Self-employed		4. It Varies		2. Daily								6																14
2	2. Female	0	51	0. No									3	3	1. Male	1. African	1. South African		31	5. Secondary school completed (Grade 12)	7. Unemployed, able to work				2. Daily								4																19
2	2. Female	0	60	1. Yes	9999								4	3	1. Male	1. African	1. South African		39	4. Some secondary school completed	8. Unemployed, unable to work				2. Daily	0. Never	0. Never	0. Never	0. Never	0. Never	0. Never	0. Never	7																20
2	2. Female	0	84	0. No									7	4	2. Female	1. African	1. South African		31	4. Some secondary school completed	7. Unemployed, able to work				1. Less than daily																10								18
2	2. Female	0	50	1. Yes	2						1		3	3	2. Female	1. African	1. South African		27	4. Some secondary school completed	3. Self-employed		1. Daily		2. Daily		0. Never						3																17
2	1. Male	0	48	0. No									6	3	1. Male	1. African	1. South African		42	5. Secondary school completed (Grade 12)	2. Non-government employee/private company		4. It Varies		2. Daily								10																14
2	1. Male	1	45	0. No									4		2. Female	2. Mixed Race	1. South African		19	4. Some secondary school completed	7. Unemployed, able to work				2. Daily								5																11
2				0. No									1		1. Male	1. African	1. South African		40	5. Secondary school completed (Grade 12)	2. Non-government employee/private company		3. Monthly		2. Daily								10																17
2				1. Yes	2						1		1		1. Male	1. African	1. South African		34	5. Secondary school completed (Grade 12)	2. Non-government employee/private company		3. Monthly		2. Daily		0. Never						7																16
2	1. Male	1	47	0. No									5	2	1. Male	1. African	1. South African		47	5. Secondary school completed (Grade 12)	1. Government employee		3. Monthly		2. Daily								4																14
2	1. Male	1	27	1. Yes	7					1			7	4	2. Female	2. Mixed Race	1. South African		62	4. Some secondary school completed	5. Homemaker				2. Daily							0. Never	12																18
2				0. No									2	2	1. Male	1. African	1. South African		33	5. Secondary school completed (Grade 12)	7. Unemployed, able to work				2. Daily								5																22
2	2. Female	0	48	0. No									8	4	1. Male	1. African	1. South African		30	5. Secondary school completed (Grade 12)	2. Non-government employee/private company		4. It Varies		2. Daily								4																14
2				1. Yes	9999								1		1. Male	1. African	1. South African		32	4. Some secondary school completed	7. Unemployed, able to work				2. Daily	0. Never	0. Never	0. Never	0. Never	0. Never	0. Never	0. Never	5																23
2	1. Male	1	38	0. No									6	2	1. Male	1. African	1. South African		38	4. Some secondary school completed	2. Non-government employee/private company		2. Weekly		2. Daily								7																14
2	1. Male	1	49	1. Yes	4	1							4	2	1. Male	1. African	1. South African		49	4. Some secondary school completed	2. Non-government employee/private company		4. It Varies		2. Daily				0. Never				16																17
2	1. Male	1	23	0. No									2	2	1. Male	1. African	1. South African		23	4. Some secondary school completed	7. Unemployed, able to work				2. Daily								4																19
2	2. Female	0	37	0. No									4	4	1. Male	1. African	1. South African		18	5. Secondary school completed (Grade 12)	4. Student				2. Daily								2																13
2	1. Male	0	57	0. No									10	10	1. Male	1. African	1. South African		36	5. Secondary school completed (Grade 12)	2. Non-government employee/private company		2. Weekly		2. Daily								25																19
2	2. Female	0	68	0. No									2	2	1. Male	1. African	1. South African		20	5. Secondary school completed (Grade 12)	4. Student				2. Daily								7																14
2				0. No									3	3	2. Female	1. African	1. South African		29	4. Some secondary school completed	7. Unemployed, able to work				2. Daily								3																16
2				0. No									1		1. Male	1. African	1. South African		62	4. Some secondary school completed	6. Retired				2. Daily								6																12
2	2. Female	0	62	0. No									5	3	1. Male	2. Mixed Race	1. South African		33	4. Some secondary school completed	2. Non-government employee/private company		3. Monthly		2. Daily								8																17
2	1. Male	0	67	0. No									6	4	1. Male	2. Mixed Race	1. South African		35	4. Some secondary school completed	7. Unemployed, able to work				2. Daily								10																17
2	2. Female	0	58	0. No									4	4	1. Male	1. African	1. South African		27	5. Secondary school completed (Grade 12)	2. Non-government employee/private company		4. It Varies		1. Less than daily																20								23
2	1. Male	1	58	0. No									3	3	1. Male	2. Mixed Race	1. South African		24	4. Some secondary school completed	2. Non-government employee/private company		3. Monthly		2. Daily								5																16
2	2. Female	0	28	0. No									5	3	2. Female	1. African	1. South African		23	5. Secondary school completed (Grade 12)	2. Non-government employee/private company		4. It Varies		2. Daily								20																15
2	1. Male	1	52	0. No									2	2	1. Male	1. African	1. South African		52	5. Secondary school completed (Grade 12)	7. Unemployed, able to work				2. Daily								10																18
2	1. Male	1	53	1. Yes	9999								6	3	1. Male	2. Mixed Race	1. South African		53	5. Secondary school completed (Grade 12)	8. Unemployed, unable to work				2. Daily	0. Never	0. Never	0. Never	0. Never	0. Never	0. Never	0. Never	11																18
2	2. Female	0	59	0. No									6	5	2. Female	1. African	1. South African		33	5. Secondary school completed (Grade 12)	7. Unemployed, able to work				2. Daily								10																16
2	1. Male	1	27	0. No									3		1. Male	1. African	1. South African		27	4. Some secondary school completed	2. Non-government employee/private company		3. Monthly		2. Daily								4																19
2	2. Female	0	36	0. No									6	6	1. Male	1. African	1. South African		44	4. Some secondary school completed	7. Unemployed, able to work				2. Daily								16																18
2	1. Male	1	71	0. No									9	6	1. Male	2. Mixed Race	1. South African		25	4. Some secondary school completed	2. Non-government employee/private company		3. Monthly		2. Daily								9																17
2				0. No									1		1. Male	1. African	2. Zimbabwean		43	4. Some secondary school completed	2. Non-government employee/private company		3. Monthly		2. Daily								10																20
2				0. No									1		1. Male	1. African	1. South African		38	5. Secondary school completed (Grade 12)	2. Non-government employee/private company		2. Weekly		2. Daily								10																26
2	1. Male	1	74	1. Yes	9999								5	4	1. Male	2. Mixed Race	1. South African		39	3. Primary school completed (Grade 7)	7. Unemployed, able to work				2. Daily	0. Never	0. Never	0. Never	0. Never	0. Never	0. Never	0. Never	10																23
2	2. Female	0	71	0. No									4	3	1. Male	2. Mixed Race	1. South African		28	5. Secondary school completed (Grade 12)	7. Unemployed, able to work				2. Daily								7																12
2	1. Male	0	55	1. Yes	7					1			5	3	1. Male	2. Mixed Race	1. South African		19	5. Secondary school completed (Grade 12)	3. Self-employed		4. It Varies		2. Daily							2. Daily	1							14									15
2	1. Male	0	50	1. Yes	7					1			5	2	2. Female	2. Mixed Race	1. South African		39	5. Secondary school completed (Grade 12)	2. Non-government employee/private company		2. Weekly		2. Daily							0. Never	20																15
2				0. No									1		1. Male	1. African	1. South African		40	1. No formal schooling	8. Unemployed, unable to work				2. Daily								3																18
2	1. Male	1	47	0. No									2	2	1. Male	1. African	1. South African		47	4. Some secondary school completed	7. Unemployed, able to work				2. Daily								8																17
2	1. Male	1	71	0. No									2	2	1. Male	2. Mixed Race	1. South African		71	4. Some secondary school completed	6. Retired				2. Daily								8																17
2	1. Male	1	45	0. No									2	2	1. Male	1. African	1. South African		45	5. Secondary school completed (Grade 12)	2. Non-government employee/private company		3. Monthly		2. Daily								4																17
2	2. Female	1	30	1. Yes	9999								3	3	1. Male	1. African	1. South African		27	4. Some secondary school completed	8. Unemployed, unable to work				2. Daily	0. Never	0. Never	0. Never	0. Never	0. Never	0. Never	0. Never	20																11
2	2. Female	0	42	0. No									3	3	1. Male	1. African	1. South African		24	5. Secondary school completed (Grade 12)	2. Non-government employee/private company		3. Monthly		2. Daily								20																14
2	1. Male	0	45	0. No									2	2	1. Male	1. African	1. South African		21	5. Secondary school completed (Grade 12)	7. Unemployed, able to work				2. Daily								5																17
2				0. No									1		1. Male	1. African	1. South African		30	5. Secondary school completed (Grade 12)	1. Government employee		3. Monthly		2. Daily								12																15
2	2. Female	1	83	0. No									2	1	2. Female	2. Mixed Race	1. South African		83	2. Some primary school completed	6. Retired				2. Daily								20																13
2	2. Female	1	65	0. No									3		2. Female	2. Mixed Race	1. South African		65	2. Some primary school completed	6. Retired				2. Daily								20																13
2				0. No									1		2. Female	2. Mixed Race	1. South African		24	4. Some secondary school completed	7. Unemployed, able to work				2. Daily								3																17
2	2. Female	1	57	0. No									6	5	2. Female	1. African	1. South African		57	4. Some secondary school completed	7. Unemployed, able to work				2. Daily								2																20
2	2. Female	0	57	1. Yes	4	1							4	4	1. Male	1. African	1. South African		27	5. Secondary school completed (Grade 12)	7. Unemployed, able to work				2. Daily				0. Never				12																21
2				1. Yes	9999								1		2. Female	2. Mixed Race	1. South African		64	3. Primary school completed (Grade 7)	6. Retired				2. Daily	0. Never	0. Never	0. Never	0. Never	0. Never	0. Never	0. Never	40																13
2	2. Female	1	72	1. Yes	1			1					6	3	1. Male	1. African	1. South African		28	4. Some secondary school completed	7. Unemployed, able to work				2. Daily	0. Never							6																16
2	2. Female	0	49	0. No									3	3	1. Male	1. African	1. South African		23	4. Some secondary school completed	7. Unemployed, able to work				2. Daily								15
2				0. No									1		1. Male	1. African	1. South African		34	5. Secondary school completed (Grade 12)	2. Non-government employee/private company		2. Weekly		2. Daily								7																20
2	2. Female	0	62	0. No									2	2	2. Female	1. African	1. South African		35	4. Some secondary school completed	7. Unemployed, able to work				2. Daily								2																20
2	1. Male	1	49	0. No									4	4	1. Male	2. Mixed Race	1. South African		49	4. Some secondary school completed	3. Self-employed		3. Monthly		2. Daily								10																18
2	1. Male	0	59	1. Yes	7					1			4		1. Male	1. African	1. South African		25	5. Secondary school completed (Grade 12)	4. Student				1. Less than daily							1. Less than daily									10							1	20
2				1. Yes	9999								1		1. Male	1. African	1. South African		32	4. Some secondary school completed	2. Non-government employee/private company		3. Monthly		2. Daily	0. Never	0. Never	0. Never	0. Never	0. Never	0. Never	0. Never	10																25
2	1. Male	1	23	0. No									2	2	1. Male	1. African	1. South African		23	5. Secondary school completed (Grade 12)	2. Non-government employee/private company		3. Monthly		2. Daily								3																15
2	2. Female	0	59	1. Yes	2						1		3	3	1. Male	1. African	1. South African		58	4. Some secondary school completed	2. Non-government employee/private company		3. Monthly		2. Daily		0. Never						5																30
2	2. Female	1	63	1. Yes	9999								13	6	2. Female	2. Mixed Race	1. South African		24	4. Some secondary school completed	7. Unemployed, able to work				2. Daily	0. Never	0. Never	0. Never	0. Never	0. Never	0. Never	0. Never	20																15
2	2. Female	0	50	1. Yes	4	1							7	3	1. Male	1. African	1. South African		25	4. Some secondary school completed	8. Unemployed, unable to work				2. Daily				2. Daily				5				1												16
2	1. Male	1	26	1. Yes	1			1					7	6	1. Male	1. African	1. South African		26	5. Secondary school completed (Grade 12)	3. Self-employed		1. Daily		2. Daily	0. Never							2																19
2				0. No									1		1. Male	1. African	1. South African		32	6. College/University completed	2. Non-government employee/private company		2. Weekly		2. Daily								25																16
2	1. Male	1	57	1. Yes	4	1							6	3	1. Male	1. African	1. South African		57	2. Some primary school completed	6. Retired				1. Less than daily				0. Never												2								15
2	1. Male	1	70	0. No									7	4	1. Male	1. African	1. South African		70	4. Some secondary school completed	6. Retired				2. Daily								5																18
2	2. Female	1	47	1. Yes	9999								4	3	2. Female	2. Mixed Race	1. South African		47	4. Some secondary school completed	7. Unemployed, able to work				2. Daily	0. Never	0. Never	0. Never	0. Never	0. Never	0. Never	0. Never	5																25
2	1. Male	1	45	0. No									5	3	1. Male	1. African	1. South African		19	4. Some secondary school completed	7. Unemployed, able to work				2. Daily								4																15
2	1. Male	1	59	0. No									3	3	1. Male	1. African	1. South African		59	4. Some secondary school completed	3. Self-employed		4. It Varies		2. Daily								20																15
2	2. Female	0	68	0. No									7	4	1. Male	2. Mixed Race	1. South African		44	5. Secondary school completed (Grade 12)	7. Unemployed, able to work				2. Daily								9																17
2	2. Female	1	35	0. No									5	4	2. Female	1. African	1. South African		35	5. Secondary school completed (Grade 12)	3. Self-employed		4. It Varies		1. Less than daily																14								18
2	2. Female	0	45	0. No									3	3	1. Male	1. African	1. South African		31	5. Secondary school completed (Grade 12)	7. Unemployed, able to work				1. Less than daily																4								24
2	2. Female	0	58	0. No									5	3	2. Female	2. Mixed Race	1. South African		34	4. Some secondary school completed	7. Unemployed, able to work				2. Daily								2																17
2	2. Female	0	57	0. No									6	5	2. Female	1. African	1. South African		31	6. College/University completed	1. Government employee		3. Monthly		2. Daily								3																18
2	2. Female	1	39	0. No									4	3	2. Female	2. Mixed Race	1. South African		39	4. Some secondary school completed	2. Non-government employee/private company		2. Weekly		2. Daily								10																19
2	2. Female	1	38	0. No									3	2	2. Female	1. African	1. South African		38	4. Some secondary school completed	7. Unemployed, able to work				2. Daily								10																16
2				1. Yes	9999								1		1. Male	1. African	7. Mozambican	MOZAMBIQUE	28	4. Some secondary school completed	2. Non-government employee/private company		3. Monthly		2. Daily	0. Never	0. Never	0. Never	0. Never	0. Never	0. Never	0. Never	10																21
2	1. Male	1	24	0. No									2	2	1. Male	1. African	1. South African		24	4. Some secondary school completed	7. Unemployed, able to work				2. Daily								10																13
2	1. Male	1	49	0. No									5	4	1. Male	1. African	1. South African		49	4. Some secondary school completed	8. Unemployed, unable to work				2. Daily								4																16
2	1. Male	1	59	0. No									9	4	1. Male	2. Mixed Race	1. South African		59	2. Some primary school completed	2. Non-government employee/private company		3. Monthly		2. Daily								10																16
2				0. No									1		1. Male	1. African	1. South African		23	5. Secondary school completed (Grade 12)	7. Unemployed, able to work				2. Daily								4																15
2				1. Yes	9999								1		1. Male	1. African	1. South African		38	4. Some secondary school completed	7. Unemployed, able to work				2. Daily	0. Never	0. Never	0. Never	0. Never	0. Never	0. Never	0. Never	8																12
2	1. Male	1	35	1. Yes	7					1			3	2	2. Female	1. African	1. South African		23	5. Secondary school completed (Grade 12)	2. Non-government employee/private company		3. Monthly		1. Less than daily							1. Less than daily									8							2	18
2	2. Female	0		0. No									5	3	1. Male	1. African	1. South African		26	5. Secondary school completed (Grade 12)	1. Government employee		3. Monthly		2. Daily								3																14
2	2. Female	0	59	1. Yes	4	1							7	5	2. Female	2. Mixed Race	1. South African		32	4. Some secondary school completed	7. Unemployed, able to work				2. Daily				0. Never				6																30
2				0. No									1		1. Male	2. Mixed Race	1. South African		50	7. Post graduate degree completed	1. Government employee		3. Monthly		2. Daily								20																20
2				0. No									1		1. Male	1. African	1. South African		34	5. Secondary school completed (Grade 12)	7. Unemployed, able to work				2. Daily								20																16
2	1. Male	1	34	0. No									3	2	1. Male	1. African	1. South African		34	4. Some secondary school completed	8. Unemployed, unable to work				2. Daily								4																21
2	1. Male	1	31	0. No									3	3	1. Male	1. African	1. South African		28	4. Some secondary school completed	7. Unemployed, able to work				2. Daily								15																13
2	1. Male	1	41	1. Yes	4	1							5	3	1. Male	1. African	1. South African		40	4. Some secondary school completed	7. Unemployed, able to work				2. Daily				0. Never				5																15
2				1. Yes	7					1			1		1. Male	2. Mixed Race	1. South African		21	5. Secondary school completed (Grade 12)	2. Non-government employee/private company		3. Monthly		2. Daily							2. Daily	2							2									11
2				0. No									1		1. Male	1. African	7. Mozambican	MOZAMBIQUE	32	4. Some secondary school completed	7. Unemployed, able to work				2. Daily								5																27
2				0. No									1		1. Male	1. African	1. South African		44	4. Some secondary school completed	7. Unemployed, able to work				2. Daily								6																15
2	1. Male	1	55	0. No									5	3	2. Female	2. Mixed Race	1. South African		22	5. Secondary school completed (Grade 12)	2. Non-government employee/private company		3. Monthly		2. Daily								10																13
2	1. Male	1	58	1. Yes	4	1							4	3	1. Male	1. African	1. South African		58	4. Some secondary school completed	3. Self-employed		4. It Varies		2. Daily				0. Never				3																30
2	1. Male	1	49	0. No									4		1. Male	1. African	1. South African		49	2. Some primary school completed	7. Unemployed, able to work				2. Daily								10																15
2				1. Yes	2						1		3	2	2. Female	1. African	1. South African		39	4. Some secondary school completed	3. Self-employed		3. Monthly		2. Daily		0. Never						2																34
2				0. No									4	4	2. Female	1. African	1. South African		46	5. Secondary school completed (Grade 12)	7. Unemployed, able to work				2. Daily								4																30
2	1. Male	1	48	0. No									2	2	2. Female	2. Mixed Race	1. South African		49	4. Some secondary school completed	7. Unemployed, able to work				2. Daily								20																12
2	2. Female	1	60	1. Yes	4	1							4	4	2. Female	1. African	1. South African		60	4. Some secondary school completed	6. Retired				1. Less than daily				0. Never												8								44
2	1. Male	0	68	1. Yes	9999								6	4	2. Female	1. African	1. South African		32	4. Some secondary school completed	7. Unemployed, able to work				2. Daily	0. Never	0. Never	0. Never	0. Never	0. Never	0. Never	0. Never	3																13
2	1. Male	1	40	0. No									7	3	1. Male	1. African	1. South African		40	5. Secondary school completed (Grade 12)	3. Self-employed		2. Weekly		2. Daily								6																21
2				1. Yes	2						1		3	3	1. Male	1. African	1. South African		28	5. Secondary school completed (Grade 12)	3. Self-employed		3. Monthly		2. Daily		0. Never						6																19
2	2. Female	0	59	0. No									3	3	1. Male	1. African	1. South African		30	5. Secondary school completed (Grade 12)	7. Unemployed, able to work				2. Daily								6																13
2	2. Female	1	54	0. No									7	5	2. Female	2. Mixed Race	1. South African		54	4. Some secondary school completed	7. Unemployed, able to work				2. Daily								25																10
2				0. No									4	4	1. Male	1. African	1. South African		31	5. Secondary school completed (Grade 12)	2. Non-government employee/private company		3. Monthly		2. Daily								20																23
2				0. No									5	5	1. Male	1. African	1. South African		22	5. Secondary school completed (Grade 12)	2. Non-government employee/private company		3. Monthly		2. Daily								20																14
2				0. No									1		1. Male	1. African	1. South African		24	4. Some secondary school completed	7. Unemployed, able to work				2. Daily								3																20
2	2. Female	0	52	1. Yes	2						1		2	2	1. Male	1. African	1. South African		55	2. Some primary school completed	6. Retired				2. Daily		0. Never						20																15
2	1. Male	0	62	0. No									3	3	1. Male	1. African	1. South African		22	5. Secondary school completed (Grade 12)	2. Non-government employee/private company		3. Monthly		2. Daily								9																18
2	1. Male	0	52	0. No									7	5	1. Male	1. African	1. South African		23	5. Secondary school completed (Grade 12)	4. Student				2. Daily								15																16
2	1. Male	1	27	0. No									2	2	2. Female	2. Mixed Race	1. South African		24	4. Some secondary school completed	7. Unemployed, able to work				2. Daily								14																15
2	2. Female	0	55	0. No									6	3	1. Male	1. African	1. South African		36	5. Secondary school completed (Grade 12)	7. Unemployed, able to work				2. Daily								5																16
2	2. Female	0	64	0. No									7	5	1. Male	2. Mixed Race	1. South African		40	5. Secondary school completed (Grade 12)	7. Unemployed, able to work				2. Daily								12																12
2	1. Male	1	39	0. No									2	2	1. Male	1. African	1. South African		39	5. Secondary school completed (Grade 12)	2. Non-government employee/private company		3. Monthly		2. Daily								10																20
2	2. Female	1	28	0. No									3	1	2. Female	1. African	1. South African		28	4. Some secondary school completed	2. Non-government employee/private company		1. Daily		2. Daily								3																16
2				1. Yes	9999								1		1. Male	1. African	1. South African		44	4. Some secondary school completed	7. Unemployed, able to work				2. Daily	0. Never	0. Never	0. Never	0. Never	0. Never	0. Never	0. Never	6																28
2	1. Male	1	30	0. No									6	2	2. Female	2. Mixed Race	1. South African		26	5. Secondary school completed (Grade 12)	1. Government employee		3. Monthly		2. Daily								10																16
2				0. No									1		1. Male	1. African	1. South African		23	4. Some secondary school completed	7. Unemployed, able to work				2. Daily								6																11
2				0. No									1		2. Female	1. African	1. South African		21	5. Secondary school completed (Grade 12)	4. Student				2. Daily								3																20
2	2. Female	0	30	0. No									5		1. Male	1. African	1. South African		28	4. Some secondary school completed	7. Unemployed, able to work				2. Daily								10																15
2	2. Female	1	30	0. No									4	4	2. Female	2. Mixed Race	1. South African		30	5. Secondary school completed (Grade 12)	1. Government employee		3. Monthly		2. Daily								20																15
2				0. No									1		2. Female	1. African	1. South African		62	3. Primary school completed (Grade 7)	2. Non-government employee/private company		1. Daily		2. Daily								3																40
2	1. Male	1	59	0. No									4		1. Male	2. Mixed Race	1. South African		59	4. Some secondary school completed	3. Self-employed		1. Daily		2. Daily								20																20
2	1. Male	1	24	0. No									3	1	1. Male	1. African	1. South African		24	5. Secondary school completed (Grade 12)	7. Unemployed, able to work				2. Daily								5																19
2	2. Female	1	63	1. Yes	1 7			1		1			3	3	1. Male	2. Mixed Race	1. South African		29	5. Secondary school completed (Grade 12)	8. Unemployed, unable to work				2. Daily	2. Daily						2. Daily	4	2						1									16
2	1. Male	1	30	0. No									2	2	1. Male	1. African	1. South African		30	4. Some secondary school completed	2. Non-government employee/private company		3. Monthly		2. Daily								20																17
2	1. Male	1	43	0. No									2	2	1. Male	1. African	1. South African		43	5. Secondary school completed (Grade 12)	2. Non-government employee/private company		3. Monthly		2. Daily								10																20
2	2. Female	1	56	0. No									8	3	2. Female	2. Mixed Race	1. South African		27	4. Some secondary school completed	7. Unemployed, able to work				2. Daily								5																14
2	1. Male	1	46	0. No									4	2	1. Male	1. African	1. South African		46	5. Secondary school completed (Grade 12)	3. Self-employed		4. It Varies		2. Daily								4																18
2	1. Male	0	62	1. Yes	4	1							7		1. Male	1. African	1. South African		20	5. Secondary school completed (Grade 12)	2. Non-government employee/private company		3. Monthly		2. Daily				0. Never				2																16
2	1. Male	1	69	0. No									2	2	2. Female	2. Mixed Race	1. South African		61	2. Some primary school completed	8. Unemployed, unable to work				2. Daily								20																13
2				1. Yes	9999								7	2	1. Male	1. African	1. South African		32	5. Secondary school completed (Grade 12)	7. Unemployed, able to work				2. Daily	0. Never	0. Never	0. Never	0. Never	0. Never	0. Never	0. Never	4																16
2	1. Male	1	33	0. No									3	3	1. Male	1. African	1. South African		33	5. Secondary school completed (Grade 12)	2. Non-government employee/private company		3. Monthly		1. Less than daily																1								16
2	1. Male	1	41	0. No									3	2	1. Male	1. African	1. South African		41	4. Some secondary school completed	2. Non-government employee/private company		3. Monthly		1. Less than daily																3								41
2	1. Male	0	53	0. No									2	2	1. Male	1. African	1. South African		22	4. Some secondary school completed	7. Unemployed, able to work				2. Daily								20																15
2	1. Male	1	48	0. No									2	2	2. Female	1. African	1. South African		49	5. Secondary school completed (Grade 12)	7. Unemployed, able to work				2. Daily								6																18
2				1. Yes	2						1		1		1. Male	1. African	1. South African		42	4. Some secondary school completed	7. Unemployed, able to work				2. Daily		0. Never						15																13
2	2. Female	0	67	1. Yes	7					1			3	3	1. Male	1. African	1. South African		21	4. Some secondary school completed	4. Student				2. Daily							0. Never	2																14
2	2. Female	0	56	0. No									7	3	1. Male	1. African	1. South African		31	4. Some secondary school completed	7. Unemployed, able to work				2. Daily								20																16
2	2. Female	0	42	1. Yes	7					1			4	2	1. Male	2. Mixed Race	1. South African		25	5. Secondary school completed (Grade 12)	2. Non-government employee/private company		3. Monthly		1. Less than daily							1. Less than daily									4							4	21
2				0. No									1		1. Male	1. African	1. South African		37	4. Some secondary school completed	2. Non-government employee/private company		3. Monthly		1. Less than daily																10								18
2	2. Female	1	46	0. No									5	5	2. Female	2. Mixed Race	1. South African		46	4. Some secondary school completed	6666	CHAR WORKER AS A DOMESTIC			2. Daily								6																17
2				1. Yes	9999								1		1. Male	1. African	1. South African		47	4. Some secondary school completed	2. Non-government employee/private company		3. Monthly		2. Daily	0. Never	0. Never	0. Never	0. Never	0. Never	0. Never	0. Never	10																21
2	2. Female	1	33	1. Yes	7					1			3	3	2. Female	1. African	1. South African		28	4. Some secondary school completed	7. Unemployed, able to work				1. Less than daily							1. Less than daily									8							2	16
2				0. No									2	2	1. Male	1. African	1. South African		19	4. Some secondary school completed	7. Unemployed, able to work				2. Daily								3																17
2	1. Male	1	68	0. No									4	3	1. Male	1. African	1. South African		68	3. Primary school completed (Grade 7)	8. Unemployed, unable to work				2. Daily								12																21
2	1. Male	0	42	0. No									3	2	1. Male	1. African	1. South African		27	4. Some secondary school completed	7. Unemployed, able to work				2. Daily								6																18
2				1. Yes	8888								5	3	1. Male	1. African	1. South African		23	4. Some secondary school completed	7. Unemployed, able to work				2. Daily	0. Never	0. Never	0. Never	0. Never	0. Never	0. Never	0. Never	20																18
2	2. Female	0	54	0. No									6	3	1. Male	1. African	1. South African		28	4. Some secondary school completed	8. Unemployed, unable to work				2. Daily								8																19
2	1. Male	0	49	0. No									5	5	1. Male	1. African	1. South African		20	4. Some secondary school completed	4. Student				2. Daily								10																18
2	1. Male	1	70	0. No									2	2	1. Male	2. Mixed Race	1. South African		70	4. Some secondary school completed	6. Retired				2. Daily								6																13
2				0. No									6	3	1. Male	1. African	1. South African		20	6. College/University completed	7. Unemployed, able to work				2. Daily								20																17
2	1. Male	1	38	1. Yes	9999								5	3	2. Female	1. African	1. South African		19	4. Some secondary school completed	7. Unemployed, able to work				2. Daily	0. Never	0. Never	0. Never	0. Never	0. Never	0. Never	0. Never	7																16
2				0. No									1		1. Male	1. African	1. South African		30	5. Secondary school completed (Grade 12)	3. Self-employed		1. Daily		2. Daily								20																19
2	1. Male	1	38	1. Yes	1 4	1		1					8	5	1. Male	1. African	1. South African		38	5. Secondary school completed (Grade 12)	2. Non-government employee/private company		3. Monthly		2. Daily	0. Never			0. Never				25																15
2	1. Male	1	25	0. No									2	2	1. Male	1. African	1. South African		25	4. Some secondary school completed	7. Unemployed, able to work				2. Daily								20																12
2	1. Male	1	42	0. No									4	2	1. Male	1. African	1. South African		42	5. Secondary school completed (Grade 12)	3. Self-employed		2. Weekly		2. Daily								15																21
2	2. Female	0	58	0. No									5		1. Male	2. Mixed Race	1. South African		32	4. Some secondary school completed	2. Non-government employee/private company		3. Monthly		2. Daily								10																13
2	1. Male	1	56	0. No									3		2. Female	2. Mixed Race	1. South African		51	2. Some primary school completed	8. Unemployed, unable to work				2. Daily								3																12
2	2. Female	0	30	0. No									7		1. Male	1. African	1. South African		21	4. Some secondary school completed	7. Unemployed, able to work				2. Daily								3																14
2	1. Male	1	56	0. No									4	2	2. Female	2. Mixed Race	1. South African		37	4. Some secondary school completed	2. Non-government employee/private company		2. Weekly		2. Daily								10																13
2				0. No									1		1. Male	1. African	1. South African		43	4. Some secondary school completed	7. Unemployed, able to work				2. Daily								7																19
2	1. Male	1	56	0. No									4	2	1. Male	1. African	1. South African		56	2. Some primary school completed	3. Self-employed		4. It Varies		1. Less than daily																20								18
2				0. No									1		1. Male	1. African	1. South African		27	4. Some secondary school completed	7. Unemployed, able to work				2. Daily								5																15
2				0. No									3	2	1. Male	1. African	1. South African		26	4. Some secondary school completed	7. Unemployed, able to work				2. Daily								20																18
2				0. No									1		1. Male	1. African	1. South African		57	3. Primary school completed (Grade 7)	7. Unemployed, able to work				1. Less than daily																3								25
2	2. Female	0	68	1. Yes	2						1		4	2	1. Male	1. African	1. South African		30	4. Some secondary school completed	3. Self-employed		2. Weekly		2. Daily		0. Never						5																14
2	1. Male	0	32	1. Yes	9999								5	3	1. Male	1. African	1. South African		23	4. Some secondary school completed	2. Non-government employee/private company		2. Weekly		2. Daily	0. Never	0. Never	0. Never	0. Never	0. Never	0. Never	0. Never	12																15
2				0. No									1		1. Male	1. African	1. South African		30	2. Some primary school completed	7. Unemployed, able to work				1. Less than daily																10								20
2	2. Female	0	65	0. No									3	3	1. Male	2. Mixed Race	1. South African		22	4. Some secondary school completed	7. Unemployed, able to work				2. Daily								5																16
2	1. Male	0	59	0. No									5	3	2. Female	1. African	1. South African		24	5. Secondary school completed (Grade 12)	8. Unemployed, unable to work				2. Daily								4																14
2				0. No									1		1. Male	2. Mixed Race	1. South African		21	5. Secondary school completed (Grade 12)	4. Student				2. Daily								3																21
2	1. Male	1	56	0. No									3	2	1. Male	1. African	1. South African		56	2. Some primary school completed	2. Non-government employee/private company				2. Daily								5																22
2	1. Male	1	53	0. No									4	4	1. Male	1. African	1. South African		38	4. Some secondary school completed	7. Unemployed, able to work				2. Daily								15																15
2	2. Female	0	71	0. No									3		2. Female	2. Mixed Race	1. South African		18	5. Secondary school completed (Grade 12)	7. Unemployed, able to work				2. Daily								2																15
2	1. Male	1	36	0. No									2	1	1. Male	2. Mixed Race	1. South African		36	4. Some secondary school completed	7. Unemployed, able to work				2. Daily								7																11
2	2. Female	0	59	1. Yes	9999								3	3	1. Male	2. Mixed Race	1. South African		34	4. Some secondary school completed	3. Self-employed		4. It Varies		2. Daily	0. Never	0. Never	0. Never	0. Never	0. Never	0. Never	0. Never	10																18
2	1. Male	1	27	0. No									2	2	1. Male	1. African	1. South African		27	4. Some secondary school completed	7. Unemployed, able to work				2. Daily								9																17
2	2. Female	0	32	1. Yes	9999								5	3	1. Male	1. African	1. South African		23	4. Some secondary school completed	7. Unemployed, able to work				2. Daily	0. Never	0. Never	0. Never	0. Never	0. Never	0. Never	0. Never	7																15
2	2. Female	1	28	0. No									3	1	2. Female	1. African	1. South African		28	6. College/University completed	7. Unemployed, able to work				1. Less than daily																2								23
2				0. No									1		1. Male	1. African	1. South African		39	4. Some secondary school completed	2. Non-government employee/private company		3. Monthly		2. Daily								5																15
2	1. Male	1	42	1. Yes	9999								2	2	1. Male	1. African	1. South African		42	5. Secondary school completed (Grade 12)	2. Non-government employee/private company		3. Monthly		2. Daily	0. Never	0. Never	0. Never	0. Never	0. Never	0. Never	0. Never	7																18
2	1. Male	1	28	0. No									2	2	2. Female	1. African	1. South African		24	4. Some secondary school completed	4. Student				2. Daily								5																15
2	2. Female	1	40	0. No									3	1	2. Female	2. Mixed Race	1. South African		40	5. Secondary school completed (Grade 12)	7. Unemployed, able to work				2. Daily								40																17
2	2. Female	0	48	0. No									2	2	2. Female	2. Mixed Race	1. South African		21	4. Some secondary school completed	7. Unemployed, able to work				2. Daily								5																14
2	1. Male	0	30	0. No									2	2	2. Female	1. African	1. South African		25	4. Some secondary school completed	7. Unemployed, able to work				2. Daily								6																17
2				0. No									10	4	2. Female	1. African	1. South African		32	4. Some secondary school completed	7. Unemployed, able to work				2. Daily								20																16
2				0. No									1		1. Male	1. African	1. South African		42	5. Secondary school completed (Grade 12)	7. Unemployed, able to work				2. Daily								15																14
2	1. Male	1	40	0. No									4	4	1. Male	1. African	1. South African		40	5. Secondary school completed (Grade 12)	2. Non-government employee/private company		3. Monthly		2. Daily								20																19
2	1. Male	1	38	1. Yes	2						1		2	2	1. Male	1. African	1. South African		38	3. Primary school completed (Grade 7)	2. Non-government employee/private company		2. Weekly		2. Daily		0. Never						3																37
2	2. Female	1	63	0. No									2	2	2. Female	2. Mixed Race	1. South African		63	4. Some secondary school completed	6. Retired				2. Daily								10																20
2				0. No									1		2. Female	1. African	1. South African		39	4. Some secondary school completed	7. Unemployed, able to work				2. Daily								4																30
2				0. No									1		1. Male	1. African	1. South African		36	5. Secondary school completed (Grade 12)	2. Non-government employee/private company		3. Monthly		2. Daily								6																19
2	1. Male	1	51	0. No									4	3	1. Male	1. African	1. South African		51	4. Some secondary school completed	1. Government employee		3. Monthly		2. Daily								15																18
2	2. Female	1	68	0. No									5	3	2. Female	2. Mixed Race	1. South African		68	2. Some primary school completed	5. Homemaker				2. Daily								12																21
2	2. Female	0	66	0. No									2	2	1. Male	1. African	1. South African		25	5. Secondary school completed (Grade 12)	4. Student				2. Daily								5																21
2	1. Male	0	63	0. No									4		2. Female	2. Mixed Race	1. South African		60	4. Some secondary school completed	6. Retired				2. Daily								5																16
2	2. Female	0	53	1. Yes	4	1							2	2	1. Male	1. African	1. South African		20	4. Some secondary school completed	7. Unemployed, able to work				2. Daily				0. Never				5																16
2	1. Male	1	39	0. No									6		2. Female	2. Mixed Race	1. South African		34	5. Secondary school completed (Grade 12)	3. Self-employed		2. Weekly		2. Daily								20																15
2	1. Male	0	59	0. No									2	2	1. Male	1. African	1. South African		28	6. College/University completed	7. Unemployed, able to work				2. Daily								5																15
2	2. Female	0	49	1. Yes	9999								7	6	1. Male	1. African	1. South African		23	5. Secondary school completed (Grade 12)	7. Unemployed, able to work				2. Daily	0. Never	0. Never	0. Never	0. Never	0. Never	0. Never	0. Never	18																18
2	1. Male	1	46	0. No									3	2	1. Male	1. African	1. South African		46	7. Post graduate degree completed	2. Non-government employee/private company		3. Monthly		2. Daily								15																18
2	2. Female	0	59	0. No									3	3	1. Male	1. African	1. South African		25	6. College/University completed	2. Non-government employee/private company		3. Monthly		1. Less than daily																2								23
2	2. Female	1	35	0. No									2	2	2. Female	1. African	1. South African		35	5. Secondary school completed (Grade 12)	7. Unemployed, able to work				2. Daily								2																19
2				0. No									5	3	2. Female	2. Mixed Race	1. South African		47	5. Secondary school completed (Grade 12)	7. Unemployed, able to work				2. Daily								10																27
2	2. Female	1	50	0. No									3		2. Female	1. African	1. South African		50	4. Some secondary school completed	7. Unemployed, able to work				2. Daily								15																30
2				1. Yes	7					1			5	3	2. Female	2. Mixed Race	1. South African		21	5. Secondary school completed (Grade 12)	4. Student				2. Daily							1. Less than daily	3															2	14
2	1. Male	0	66	0. No									7		1. Male	1. African	1. South African		36	5. Secondary school completed (Grade 12)	7. Unemployed, able to work				2. Daily								2																18
2	1. Male	1	48	0. No									3	2	2. Female	2. Mixed Race	1. South African		48	4. Some secondary school completed	3. Self-employed		3. Monthly		2. Daily								20																14
2	2. Female	1	37	1. Yes	9999								2	1	2. Female	1. African	1. South African		37	4. Some secondary school completed	7. Unemployed, able to work				2. Daily	0. Never	0. Never	0. Never	0. Never	0. Never	0. Never	0. Never	6																25
2	2. Female	1	69	1. Yes	2						1		2	2	2. Female	1. African	1. South African		69	1. No formal schooling	7. Unemployed, able to work				2. Daily		0. Never						4																20
2	1. Male	0	56	0. No									3		1. Male	1. African	1. South African		20	4. Some secondary school completed	4. Student				2. Daily								10																14
2				0. No									9	3	2. Female	2. Mixed Race	1. South African		23	6. College/University completed	2. Non-government employee/private company		3. Monthly		2. Daily								4																12
2	2. Female	0	68	1. Yes	2						1		2	2	1. Male	1. African	1. South African		26	4. Some secondary school completed	3. Self-employed		2. Weekly		2. Daily		0. Never						20																15
2	2. Female	1	53	0. No									2	2	2. Female	2. Mixed Race	1. South African		53	3. Primary school completed (Grade 7)	7. Unemployed, able to work				2. Daily								2																16
2	2. Female	0	36	0. No									6	4	1. Male	1. African	1. South African		22	4. Some secondary school completed	2. Non-government employee/private company		2. Weekly		2. Daily								20																16
2	1. Male	1	36	0. No									2	2	1. Male	1. African	1. South African		36	5. Secondary school completed (Grade 12)	2. Non-government employee/private company		3. Monthly		1. Less than daily																21								34
2	1. Male	1	25	0. No									2	2	1. Male	1. African	1. South African		24	6. College/University completed	4. Student				1. Less than daily																18								18
2	1. Male	1	33	0. No									2	2	1. Male	1. African	1. South African		33	7. Post graduate degree completed	1. Government employee		3. Monthly		2. Daily								20																15
2	1. Male	1	46	0. No									3	2	1. Male	1. African	1. South African		46	4. Some secondary school completed	2. Non-government employee/private company		4. It Varies		2. Daily								21																16
2	1. Male	0	48	0. No									3	3	2. Female	2. Mixed Race	1. South African		24	5. Secondary school completed (Grade 12)	2. Non-government employee/private company		2. Weekly		2. Daily								3																14
2				0. No									1		1. Male	1. African	1. South African		30	4. Some secondary school completed	7. Unemployed, able to work				2. Daily								6
2	2. Female	0	81	1. Yes	2						1		8	4	2. Female	1. African	1. South African		30	4. Some secondary school completed	7. Unemployed, able to work				2. Daily		0. Never						5																20
2	2. Female	0	53	1. Yes	4	1							10	5	2. Female	1. African	1. South African		33	4. Some secondary school completed	2. Non-government employee/private company		2. Weekly		2. Daily				0. Never				10																14
2	2. Female	1	65	0. No									2	2	1. Male	1. African	1. South African		30	5. Secondary school completed (Grade 12)	7. Unemployed, able to work				2. Daily								15																14
2	2. Female	1	43	0. No									4	3	2. Female	2. Mixed Race	1. South African		43	5. Secondary school completed (Grade 12)	7. Unemployed, able to work				2. Daily								40																12
2	1. Male	0	35	0. No									3	3	1. Male	1. African	1. South African		18	4. Some secondary school completed	8. Unemployed, unable to work				2. Daily								8																15
2				0. No									1		1. Male	1. African	1. South African		35	2. Some primary school completed	7. Unemployed, able to work				1. Less than daily																6								12
2				0. No									1		2. Female	1. African	1. South African		46	4. Some secondary school completed	7. Unemployed, able to work				2. Daily								3																26
2	2. Female	0	60	0. No									4	3	2. Female	1. African	1. South African		25	5. Secondary school completed (Grade 12)	7. Unemployed, able to work				2. Daily								3																16
2	1. Male	1	57	0. No									3	3	1. Male	1. African	1. South African		26	4. Some secondary school completed	7. Unemployed, able to work				2. Daily								5																15
2	1. Male	0	68	0. No									9		1. Male	1. African	1. South African		21	4. Some secondary school completed	2. Non-government employee/private company		3. Monthly		2. Daily								4																19
2				0. No									1		1. Male	1. African	7. Mozambican	MOZAMBIQUE	26	4. Some secondary school completed	2. Non-government employee/private company		4. It Varies		2. Daily								25																23
2	1. Male	1	31	0. No									2	2	1. Male	1. African	1. South African		31	5. Secondary school completed (Grade 12)	2. Non-government employee/private company		3. Monthly		2. Daily								6																23
2				0. No									8	4	1. Male	1. African	1. South African		30	4. Some secondary school completed	7. Unemployed, able to work				2. Daily								8																11
2				0. No									1		1. Male	1. African	1. South African		33	5. Secondary school completed (Grade 12)	3. Self-employed		3. Monthly		2. Daily								8																15
2	1. Male	1	69	0. No									5	3	1. Male	1. African	1. South African		69	5. Secondary school completed (Grade 12)	6. Retired				1. Less than daily																10								18
2	2. Female	1	62	0. No									5	4	2. Female	1. African	1. South African		62	5. Secondary school completed (Grade 12)	7. Unemployed, able to work				2. Daily								30																42
2	1. Male	1	58	1. Yes	7					1			5	5	1. Male	1. African	1. South African		29	5. Secondary school completed (Grade 12)	7. Unemployed, able to work				2. Daily							0. Never	5																19
2	1. Male	1	38	0. No									4	3	2. Female	2. Mixed Race	1. South African		42	6. College/University completed	7. Unemployed, able to work				2. Daily								10																15
2	2. Female	0	59	1. Yes	9999								4	4	1. Male	1. African	1. South African		22	4. Some secondary school completed	7. Unemployed, able to work				2. Daily	0. Never	0. Never	0. Never	0. Never	0. Never	0. Never	0. Never	6																16
2	1. Male	1	28	0. No									6	4	2. Female	2. Mixed Race	1. South African		22	5. Secondary school completed (Grade 12)	7. Unemployed, able to work				2. Daily								4																17
2				0. No									1		1. Male	1. African	1. South African		32	5. Secondary school completed (Grade 12)	2. Non-government employee/private company		2. Weekly		2. Daily								5																18
2	2. Female	1	63	0. No									3	3	2. Female	2. Mixed Race	1. South African		63	3. Primary school completed (Grade 7)	6. Retired				2. Daily								10																24
2	1. Male	1	72	0. No									3	3	1. Male	1. African	1. South African		26	5. Secondary school completed (Grade 12)	7. Unemployed, able to work				2. Daily								20																15
2	2. Female	0	32	0. No									3	3	1. Male	1. African	1. South African		24	4. Some secondary school completed	7. Unemployed, able to work				2. Daily								10																16
2				0. No									2	2	1. Male	1. African	1. South African		22	4. Some secondary school completed	7. Unemployed, able to work				2. Daily								6																19
2	1. Male	1	22	1. Yes	1 4	1		1					3	2	1. Male	1. African	1. South African		22	5. Secondary school completed (Grade 12)	7. Unemployed, able to work				1. Less than daily	0. Never			0. Never												10								16
2	1. Male	1	43	0. No									3	2	1. Male	2. Mixed Race	1. South African		43	4. Some secondary school completed	2. Non-government employee/private company		3. Monthly		2. Daily								20																16
2	1. Male	1	54	0. No									2	2	1. Male	1. African	1. South African		54	4. Some secondary school completed	3. Self-employed		4. It Varies		2. Daily								20																20
2	2. Female	1	62	0. No									5	4	2. Female	1. African	1. South African		62	4. Some secondary school completed	6. Retired				1. Less than daily																1								42
2	1. Male	1	34	0. No									2	2	1. Male	1. African	7. Mozambican	MOZAMBIQUE	34	2. Some primary school completed	3. Self-employed		4. It Varies		2. Daily								10
2	2. Female	0	57	1. Yes	7					1			6	2	2. Female	1. African	1. South African		29	5. Secondary school completed (Grade 12)	2. Non-government employee/private company		3. Monthly		1. Less than daily							0. Never									6								18
2	1. Male	0	67	0. No									8	5	2. Female	1. African	1. South African		25	4. Some secondary school completed	7. Unemployed, able to work				1. Less than daily																4								17
2	2. Female	1	55	0. No									7	3	2. Female	1. African	1. South African		55	2. Some primary school completed	6666	PIECE JOB			2. Daily								6																30
2	1. Male	1	64	0. No									3	3	1. Male	2. Mixed Race	1. South African		64	4. Some secondary school completed	6. Retired				2. Daily								10																13
2	1. Male	1	42	0. No									3		1. Male	2. Mixed Race	1. South African		45	4. Some secondary school completed	2. Non-government employee/private company		4. It Varies		2. Daily								20																13
2				0. No									4	4	1. Male	1. African	1. South African		19	5. Secondary school completed (Grade 12)	4. Student				2. Daily								5																11
2	1. Male	1	36	0. No									4	2	1. Male	1. African	1. South African		36	4. Some secondary school completed	3. Self-employed		4. It Varies		1. Less than daily																6								16
2	1. Male	0	59	0. No									6	4	2. Female	2. Mixed Race	1. South African		55	4. Some secondary school completed	5. Homemaker				2. Daily								5																19
2	1. Male	1	35	0. No									5	2	1. Male	1. African	1. South African		35	4. Some secondary school completed	7. Unemployed, able to work				2. Daily								20																18
2	2. Female	1	25	0. No									2	1	2. Female	1. African	1. South African		25	6. College/University completed	2. Non-government employee/private company		3. Monthly		1. Less than daily																10								20
2	1. Male	1	60	0. No									4	3	1. Male	1. African	1. South African		60	3. Primary school completed (Grade 7)	6. Retired				2. Daily								4																20
2	1. Male	1	66	0. No									2	2	1. Male	2. Mixed Race	1. South African		66	4. Some secondary school completed	6. Retired				2. Daily								10																14
2	2. Female	0	51	0. No									3	3	1. Male	1. African	1. South African		28	6. College/University completed	4. Student				2. Daily								6																15
2	2. Female	0	54	0. No									3	3	1. Male	1. African	1. South African		29	5. Secondary school completed (Grade 12)	7. Unemployed, able to work				2. Daily								10																17
2	2. Female	0	41	1. Yes	2						1		4	3	1. Male	1. African	1. South African		45	3. Primary school completed (Grade 7)	8. Unemployed, unable to work				2. Daily		0. Never						4																15
2	2. Female	0	57	0. No									5	5	1. Male	1. African	1. South African		24	5. Secondary school completed (Grade 12)	7. Unemployed, able to work				1. Less than daily																10								20
2	2. Female	1	32	0. No									3	2	2. Female	2. Mixed Race	1. South African		32	5. Secondary school completed (Grade 12)	2. Non-government employee/private company		3. Monthly		2. Daily								20																17
2	1. Male	1	49	0. No									4	4	1. Male	1. African	1. South African		49	7. Post graduate degree completed	1. Government employee		3. Monthly		2. Daily								10																17
2				0. No									1		1. Male	1. African	1. South African		39	4. Some secondary school completed	2. Non-government employee/private company		3. Monthly		2. Daily								4																14
2				0. No									3	3	1. Male	1. African	1. South African		23	6. College/University completed	4. Student				2. Daily								10																15
2	1. Male	1	41	1. Yes	3							1	6	2	2. Female	2. Mixed Race	1. South African		24	5. Secondary school completed (Grade 12)	7. Unemployed, able to work				2. Daily			0. Never					5																16
2	1. Male	1	27	0. No									3	3	1. Male	1. African	1. South African		27	4. Some secondary school completed	2. Non-government employee/private company		3. Monthly		2. Daily								5																21
2	1. Male	0	60	0. No									7	2	1. Male	1. African	1. South African		29	4. Some secondary school completed	2. Non-government employee/private company		3. Monthly		2. Daily								12																18
2	1. Male	1	64	1. Yes	4	1							4		1. Male	1. African	1. South African		31	5. Secondary school completed (Grade 12)	7. Unemployed, able to work				2. Daily				0. Never				10																15
2	2. Female	0	60	1. Yes	9999								5	5	1. Male	1. African	1. South African		24	4. Some secondary school completed	3. Self-employed		4. It Varies		2. Daily	0. Never	0. Never	0. Never	0. Never	0. Never	0. Never	0. Never	8																13
2	2. Female	1	43	0. No									9	5	2. Female	1. African	1. South African		43	5. Secondary school completed (Grade 12)	2. Non-government employee/private company		3. Monthly		2. Daily								8																18
2	1. Male	1	36	1. Yes	1			1					2	1	1. Male	1. African	1. South African		36	5. Secondary school completed (Grade 12)	2. Non-government employee/private company		3. Monthly		2. Daily	0. Never							8																18
2	1. Male	1	51	0. No									3	2	1. Male	2. Mixed Race	1. South African		51	4. Some secondary school completed	6. Retired				2. Daily								60																16
2	1. Male	1	30	0. No									4	2	2. Female	2. Mixed Race	1. South African		30	4. Some secondary school completed	7. Unemployed, able to work				2. Daily								10																12
2	2. Female	0	50	0. No									7	4	1. Male	1. African	1. South African		46	3. Primary school completed (Grade 7)	6666	PIECE JOB			2. Daily								7																18
2	2. Female	0	65	0. No									5		1. Male	1. African	1. South African		45	4. Some secondary school completed	7. Unemployed, able to work				2. Daily								3																15
2	2. Female	0	74	0. No									4	2	1. Male	1. African	1. South African		19	4. Some secondary school completed	4. Student				1. Less than daily																5								16
2				0. No									3		2. Female	2. Mixed Race	1. South African		25	4. Some secondary school completed	7. Unemployed, able to work				2. Daily								10																14
2	1. Male	1	42	0. No									2	2	1. Male	1. African	1. South African		42	5. Secondary school completed (Grade 12)	2. Non-government employee/private company		3. Monthly		2. Daily								7																13
2	1. Male	1	43	1. Yes	2						1		8	2	1. Male	1. African	1. South African		43	4. Some secondary school completed	2. Non-government employee/private company		1. Daily		2. Daily		0. Never						1																15
2				1. Yes	7					1			3	2	2. Female	2. Mixed Race	1. South African		18	6. College/University completed	4. Student				2. Daily							2. Daily	1							1									12
2	1. Male	1	41	0. No									4	1	1. Male	1. African	1. South African		41	5. Secondary school completed (Grade 12)	2. Non-government employee/private company		3. Monthly		2. Daily								4																20
2				0. No									1		1. Male	1. African	1. South African		43	4. Some secondary school completed	7. Unemployed, able to work				2. Daily								18																19
2	1. Male	1	43	1. Yes	9999								4	4	1. Male	2. Mixed Race	1. South African		37	4. Some secondary school completed	7. Unemployed, able to work				2. Daily	0. Never	0. Never	0. Never	0. Never	0. Never	0. Never	0. Never	6																24
2	1. Male	1	44	0. No									4	2	1. Male	2. Mixed Race	1. South African		44	4. Some secondary school completed	2. Non-government employee/private company		3. Monthly		2. Daily								10																16
2	2. Female	1	59	0. No									5	2	2. Female	1. African	1. South African		59	2. Some primary school completed	7. Unemployed, able to work				2. Daily								4																20
2	1. Male	0	50	1. Yes	7					1			3	3	1. Male	1. African	1. South African		19	5. Secondary school completed (Grade 12)	7. Unemployed, able to work				2. Daily							1. Less than daily	2															1	18
2	1. Male	1	31	0. No									2	2	1. Male	1. African	1. South African		31	4. Some secondary school completed	7. Unemployed, able to work				2. Daily								10																15
2	1. Male	1	32	0. No									3	3	1. Male	1. African	1. South African		32	4. Some secondary school completed	2. Non-government employee/private company		3. Monthly		2. Daily								7																13
2	1. Male	0		0. No									8	6	1. Male	1. African	1. South African		23	5. Secondary school completed (Grade 12)	2. Non-government employee/private company		2. Weekly		2. Daily								10																14
2	1. Male	1	30	1. Yes	9999								4	3	2. Female	2. Mixed Race	1. South African		50	4. Some secondary school completed	7. Unemployed, able to work				2. Daily	0. Never	0. Never	0. Never	0. Never	0. Never	0. Never	0. Never	3																19
2	1. Male	1	58	0. No									5	5	1. Male	2. Mixed Race	1. South African		26	4. Some secondary school completed	2. Non-government employee/private company		3. Monthly		2. Daily								10																13
2	2. Female	0	43	0. No									2		1. Male	1. African	1. South African		30	5. Secondary school completed (Grade 12)	2. Non-government employee/private company		3. Monthly		2. Daily								3																14
2	2. Female	1	68	0. No									6	6	1. Male	2. Mixed Race	1. South African		31	5. Secondary school completed (Grade 12)	7. Unemployed, able to work				2. Daily								10																16
2	2. Female	1	25	0. No									2	1	2. Female	2. Mixed Race	1. South African		25	6. College/University completed	7. Unemployed, able to work				2. Daily								5																14
2				0. No									1		1. Male	1. African	1. South African		48	5. Secondary school completed (Grade 12)	7. Unemployed, able to work				2. Daily								12																18
2	2. Female	1	49	0. No									3	2	2. Female	2. Mixed Race	1. South African		49	5. Secondary school completed (Grade 12)	7. Unemployed, able to work				2. Daily								10																22
2	1. Male	1	65	1. Yes	1			1					9		2. Female	2. Mixed Race	1. South African		34	2. Some primary school completed	5. Homemaker				2. Daily	0. Never							4																22
2				0. No									1		1. Male	1. African	1. South African		22	6. College/University completed	4. Student				2. Daily								4																17
2	1. Male	1	36	0. No									3	2	1. Male	1. African	2. Zimbabwean		36	5. Secondary school completed (Grade 12)	3. Self-employed		4. It Varies		2. Daily								10																24
2				0. No									4	4	2. Female	2. Mixed Race	1. South African		33	4. Some secondary school completed	7. Unemployed, able to work				2. Daily								5																16
2				1. Yes	2						1		1		1. Male	1. African	1. South African		53	5. Secondary school completed (Grade 12)	7. Unemployed, able to work				2. Daily		0. Never						6																20
2	2. Female	1	58	0. No									10	6	2. Female	2. Mixed Race	1. South African		36	4. Some secondary school completed	5. Homemaker				2. Daily								15																13
2	1. Male	1	23	1. Yes	4	1							7	2	1. Male	1. African	1. South African		23	5. Secondary school completed (Grade 12)	7. Unemployed, able to work				2. Daily				0. Never				4																17
2	2. Female	0	51	0. No									3		1. Male	1. African	1. South African		24	5. Secondary school completed (Grade 12)	7. Unemployed, able to work				2. Daily								8																21
2	1. Male	1	43	0. No									3	2	1. Male	1. African	1. South African		43	5. Secondary school completed (Grade 12)	2. Non-government employee/private company		3. Monthly		2. Daily								3																18
2	2. Female	1	43	1. Yes	4 7	1				1			7	4	1. Male	1. African	1. South African		22	5. Secondary school completed (Grade 12)	2. Non-government employee/private company		3. Monthly		1. Less than daily				0. Never			0. Never									15								16
2	2. Female	0	58	0. No									2	2	1. Male	1. African	1. South African		27	7. Post graduate degree completed	3. Self-employed		3. Monthly		1. Less than daily																5								16
2				0. No									5	3	1. Male	1. African	1. South African		27	5. Secondary school completed (Grade 12)	7. Unemployed, able to work				2. Daily								3																17
2				0. No									1		1. Male	1. African	1. South African		42	4. Some secondary school completed	2. Non-government employee/private company		3. Monthly		2. Daily								15																18
2	2. Female	1	48	0. No									5	3	1. Male	1. African	1. South African		26	2. Some primary school completed	7. Unemployed, able to work				2. Daily								10																17
2				0. No									1		1. Male	1. African	1. South African		21	5. Secondary school completed (Grade 12)	7. Unemployed, able to work				2. Daily								11																15
[truncated: 455 more rows]
[truncated: 107 more columns]
