# Supplementary material for: Dataset on cigarette smokers in six South African townships
Source: Data Brief. 2020 Sep 2;32:106260. doi: 10.1016/j.dib.2020.106260 (PMC7490728; doi:10.1016/j.dib.2020.106260)
Supplement: Supplementary file 2 [file mmc2.xml]

<?xml version="1.0" encoding="utf-8" standalone="no"?>
<data>
  <datasets>
    <author>nicolevellios@gmail.com;nicole.vellios@uct.ac.za</author>
    <type>1</type>
    <dataset>
      <name>South Africa - Township Smoking Study 2017-2018</name>
      <caption />
      <description>Data for the TSS was collected from six South African townships. The townships chosen were Eldorado Park, Ivory Park, Khayelitsha, Mitchell’s Plain, Thabong and Umlazi. 2453 interviews of smokers took place over two rounds between October and November 2017 and again between July and August 2018. The sample includes two of South Africa’s four population groups: African and mixed race (locally referred to as “Coloured”). This is because very few Whites and Asians live in townships. Households were</description>
      <filetype>
        <name />
      </filetype>
      <filesize />
      <source>0</source>
      <sourcename>Original Data</sourcename>
      <access>
        <type>1</type>
        <name>Data available in data repository</name>
        <reponame>DataFirst</reponame>
        <PersistentId>10.25828/47cd-z315</PersistentId>
        <deeplinkurl>https://www.datafirst.uct.ac.za/dataportal/index.php/catalog/821/study-description</deeplinkurl>
      </access>
    </dataset>
  </datasets>
</data>
